# Supplementary material for: Gene expression markers of Tumor Infiltrating Leukocytes
Source: J Immunother Cancer. 2017 Feb 21;5:18. doi: 10.1186/s40425-017-0215-8 (PMC5319024; doi:10.1186/s40425-017-0215-8)
Supplement: Supplementary file 1 — Legend: Tables detail 1) the TCGA download used in our analyses, 2) the markers analyzed in flow cytometry, 3) the candidate marker genes we derived from the literature, 4) the marker genes we ultimately selected, and 5) the genes present in the immunotherapy dataset of [31]. (XLSX 26 kb) [file 40425_2017_215_MOESM1_ESM.xlsx]

## Sheet: S1. TCGA details
Cancer	n normal	n tumor
ACC	0	79
BLCA	19	396
BRCA	114	1092
CESC	3	301
CHOL	9	36
COAD	41	280
DLBC	0	47
ESCA	11	183
GBM	0	167
HNSC	44	516
KICH	24	65
KIRC	72	530
KIRP	32	270
LAML	0	163
LGG	0	506
LIHC	50	361
LUAD	59	497
LUSC	47	483
MESO	0	87
OV	0	264
PAAD	4	179
PCPG	3	184
PRAD	52	493
READ	10	95
SARC	2	249
SKCM	1	463
STAD	35	409
TGCT	0	139
THCA	59	504
THYM	2	118
UCS	0	57
UVM	0	80

## Sheet: S2. Flow cytometry subsets
CD3
CD4
CD4, CD25+
CD4, NAÏVE, CD25+
CD4, EFFECTOR, CD25+
CD4, CM, CD25+
CD4, EM, CD25+
CD4, CD28+
CD4, NAÏVE, CD28
CD4, EFFECTOR, CD28
CD4, CM, CD28
CD4, EM, CD28
CD4, RA+
CD4, ICOS
CD4, R7+
CD4, DR+
CD4, PD1+
CD4, NAÏVE, ICOS
CD4, EFFECTOR, ICOS
CD4, NAÏVE
CD4, NAÏVE, DR+
CD4, NAÏVE, PD1
CD4, EFFECTOR
CD4, EFFECTOR, DR
CD4, EFFECTOR, PD1
CD4, CM, ICOS
CD4, EM, ICOS
CD4, CM
CD4, CM, DR+
CD4, CM, PD1
CD4, EM
CD4, EM, DR+
CD4, EM, PD1
CD4, RA- (mem)
CD4, TREG
CD8
CD8, CD25+
CD8, NAÏVE, CD25
CD8, EFFECTOR, CD25
CD8, CM, CD25+
CD8, EM, CD25
CD8, CD28+
CD8, NAÏVE, CD28
CD8, EFFECTOR, CD28
CD8, CM, CD28
CD8, EM, CD28
CD8, RA+
CD8, ICOS
CD8, R7
CD8, DR+
CD8, PD1
CD8, NAÏVE, ICOS
CD8, EFFECTOR, ICOS
CD8, NAÏVE
CD8, NAÏVE, DR+
CD8, NAÏVE, PD1
CD8, EFFECTOR
CD8, EFFECTOR, DR+
CD8, EFFECTOR, PD1
CD8, CM, ICOS
CD8, EM, ICOS
CD8, CM
CD8, CM, DR+
CD8, CM, PD1
CD8, EM
CD8, EM, DR+
CD8, EM, PD1+
CD8, RA- (Mem)
CD45+
monocytes
mDC
pDC
CD3+
NKT
CD4+
CD8+
NK
CD56bright
CD56dim
B cells

## Sheet: S3. Candidate markers
Gene	Cell	Selected
CCL1	aDC	0
EBI3	aDC	0
LAMP3	aDC	0
OAS3	aDC	0
INDO	aDC	0
BLK	B-cells	1
CD19	B-cells	1
FCRL2	B-cells	1
KIAA0125	B-cells	1
MS4A1	B-cells	1
PNOC	B-cells	1
SPIB	B-cells	1
TCL1A	B-cells	1
TNFRSF17	B-cells	1
BLNK	B-cells	0
CCR9	B-cells	0
CR2	B-cells	0
HLA-DOB	B-cells	0
HLA-DQA1	B-cells	0
MEF2C	B-cells	0
ABCB4	B-cells	0
BACH2	B-cells	0
BCL11A	B-cells	0
CD72	B-cells	0
COCH	B-cells	0
DTNB	B-cells	0
FAM30A	B-cells	0
GLDC	B-cells	0
GNG7	B-cells	0
IGHA1	B-cells	0
IGHG1	B-cells	0
IGHM	B-cells	0
IGKC	B-cells	0
IGL	B-cells	0
MICAL3	B-cells	0
OSBPL10	B-cells	0
QRSL1	B-cells	0
SCN3A	B-cells	0
SLC15A2	B-cells	0
CD8A	CD8 T cells	1
CD8B	CD8 T cells	1
FLT3LG	CD8 T cells	0
GZMM	CD8 T cells	0
ABT1	CD8 T cells	0
AES	CD8 T cells	0
ARHGAP8	CD8 T cells	0
C12orf47	CD8 T cells	0
C19orf6	CD8 T cells	0
C4orf15	CD8 T cells	0
CAMLG	CD8 T cells	0
CDKN2AIP	CD8 T cells	0
DNAJB1	CD8 T cells	0
GADD45A	CD8 T cells	0
KLF9	CD8 T cells	0
LEPROTL1	CD8 T cells	0
LIME1	CD8 T cells	0
MYST3	CD8 T cells	0
PF4	CD8 T cells	0
PPP1R2	CD8 T cells	0
PRR5	CD8 T cells	0
RBM3	CD8 T cells	0
SF1	CD8 T cells	0
SFRS7	CD8 T cells	0
SLC16A7	CD8 T cells	0
TBCC	CD8 T cells	0
THUMPD1	CD8 T cells	0
TMC6	CD8 T cells	0
TSC22D3	CD8 T cells	0
VAMP2	CD8 T cells	0
ZEB1	CD8 T cells	0
ZFP36L2	CD8 T cells	0
ZNF22	CD8 T cells	0
ZNF609	CD8 T cells	0
ZNF91	CD8 T cells	0
CTSW	Cytotoxic cells	1
GNLY	Cytotoxic cells	1
GZMA	Cytotoxic cells	1
GZMB	Cytotoxic cells	1
GZMH	Cytotoxic cells	1
KLRB1	Cytotoxic cells	1
KLRD1	Cytotoxic cells	1
KLRK1	Cytotoxic cells	1
NKG7	Cytotoxic cells	1
PRF1	Cytotoxic cells	1
KLRF1	Cytotoxic cells	0
RORA	Cytotoxic cells	0
RUNX3	Cytotoxic cells	0
SIGIRR	Cytotoxic cells	0
APOL3	Cytotoxic cells	0
DUSP2	Cytotoxic cells	0
WHDC1	Cytotoxic cells	0
ZBTB16	Cytotoxic cells	0
CCL13	DC	1
CD209	DC	1
HSD11B1	DC	1
CCL17	DC	0
CCL22	DC	0
NPR1	DC	0
PPFIBP2	DC	0
CCR3	Eosinophils	0
IL5RA	Eosinophils	0
SMPD3	Eosinophils	0
THBS1	Eosinophils	0
ABHD2	Eosinophils	0
ACACB	Eosinophils	0
C9orf156	Eosinophils	0
CAT	Eosinophils	0
CLC	Eosinophils	0
CYSLTR2	Eosinophils	0
EMR1	Eosinophils	0
EPN2	Eosinophils	0
GALC	Eosinophils	0
GPR44	Eosinophils	0
HES1	Eosinophils	0
HIST1H1C	Eosinophils	0
HRH4	Eosinophils	0
IGSF2	Eosinophils	0
KBTBD11	Eosinophils	0
KCNH2	Eosinophils	0
LRP5L	Eosinophils	0
MYO15B	Eosinophils	0
RCOR3	Eosinophils	0
RNASE2	Eosinophils	0
RNU2	Eosinophils	0
RRP12	Eosinophils	0
SIAH1	Eosinophils	0
SYNJ1	Eosinophils	0
TGIF1	Eosinophils	0
THBS4	Eosinophils	0
TIPARP	Eosinophils	0
TKTL1	Eosinophils	0
CD244	Exhausted CD8	1
EOMES	Exhausted CD8	1
LAG3	Exhausted CD8	1
PTGER4	Exhausted CD8	1
ENTPD1	Exhausted CD8	0
CD1A	iDC	0
CD1B	iDC	0
CD1C	iDC	0
CD1E	iDC	0
CARD9	iDC	0
CH25H	iDC	0
CLEC10A	iDC	0
CSF1R	iDC	0
F13A1	iDC	0
MS4A6A	iDC	0
PPARG	iDC	0
SYT17	iDC	0
ABCG2	iDC	0
BLVRB	iDC	0
CTNS	iDC	0
FABP4	iDC	0
FZD2	iDC	0
GSTT1	iDC	0
GUCA1A	iDC	0
HS3ST2	iDC	0
LMAN2L	iDC	0
MMP12	iDC	0
NM_021941	iDC	0
NUDT9	iDC	0
PREP	iDC	0
RAP1GAP	iDC	0
SLC26A6	iDC	0
SLC7A8	iDC	0
TACSTD2	iDC	0
TM7SF4	iDC	0
VASH1	iDC	0
VEGFC	Lymph vessels	0
FIGF	Lymph vessels	0
PDPN	Lymph vessels	0
CD163	Macrophages	1
CD68	Macrophages	1
CD84	Macrophages	1
MS4A4A	Macrophages	1
APOE	Macrophages	0
ATG7	Macrophages	0
CCL7	Macrophages	0
CHIT1	Macrophages	0
CLEC5A	Macrophages	0
COLEC12	Macrophages	0
CXCL5	Macrophages	0
CYBB	Macrophages	0
FN1	Macrophages	0
MARCO	Macrophages	0
MSR1	Macrophages	0
BCAT1	Macrophages	0
CHI3L1	Macrophages	0
COL8A2	Macrophages	0
CTSK	Macrophages	0
DNASE2B	Macrophages	0
EMP1	Macrophages	0
FDX1	Macrophages	0
GM2A	Macrophages	0
GPC4	Macrophages	0
KAL1	Macrophages	0
ME1	Macrophages	0
PCOLCE2	Macrophages	0
PTGDS	Macrophages	0
RAI14	Macrophages	0
SCARB2	Macrophages	0
SCG5	Macrophages	0
SGMS1	Macrophages	0
SULT1C2	Macrophages	0
CPA3	Mast cells	1
HDC	Mast cells	1
MS4A2	Mast cells	1
TPSAB1	Mast cells	1
TPSB2	Mast cells	1
CEACAM8	Mast cells	0
CMA1	Mast cells	0
CTSG	Mast cells	0
KIT	Mast cells	0
PRG2	Mast cells	0
TAL1	Mast cells	0
ABCC4	Mast cells	0
ADCYAP1	Mast cells	0
CALB2	Mast cells	0
ELA2	Mast cells	0
GATA2	Mast cells	0
HPGD	Mast cells	0
LOC339524	Mast cells	0
LOH11CR2A	Mast cells	0
MAOB	Mast cells	0
MLPH	Mast cells	0
MPO	Mast cells	0
NM_003293	Mast cells	0
NR0B1	Mast cells	0
PGDS	Mast cells	0
PPM1H	Mast cells	0
PTGS1	Mast cells	0
SCG2	Mast cells	0
SIGLEC6	Mast cells	0
SLC18A2	Mast cells	0
SLC24A3	Mast cells	0
ARG1	MDSC	0
CEBPB	MDSC	0
IL10	MDSC	0
IRF8	MDSC	0
PTGS2	MDSC	0
STAT3	MDSC	0
TGFB1	MDSC	0
NOS2	MDSC	0
HIF1A	MDSC	0
DDIT3	MDSC	0
XBP1	MDSC	0
HSPA5	MDSC	0
CEACAM3	Neutrophils	1
CSF3R	Neutrophils	1
FCAR	Neutrophils	1
FCGR3B	Neutrophils	1
FPR1	Neutrophils	1
S100A12	Neutrophils	1
SIGLEC5	Neutrophils	1
BST1	Neutrophils	0
CREB5	Neutrophils	0
LILRB2	Neutrophils	0
MME	Neutrophils	0
TNFRSF10C	Neutrophils	0
ALPL	Neutrophils	0
CD93	Neutrophils	0
CRISPLD2	Neutrophils	0
CYP4F3	Neutrophils	0
DYSF	Neutrophils	0
FLJ11151	Neutrophils	0
FPRL1	Neutrophils	0
G0S2	Neutrophils	0
HIST1H2BC	Neutrophils	0
HPSE	Neutrophils	0
IL8RA	Neutrophils	0
IL8RB	Neutrophils	0
KCNJ15	Neutrophils	0
KIAA0329	Neutrophils	0
MGAM	Neutrophils	0
PDE4B	Neutrophils	0
SLC22A4	Neutrophils	0
SLC25A37	Neutrophils	0
TNFRSF	Neutrophils	0
VNN3	Neutrophils	0
DUSP4	NK CD56bright cells	0
FOXJ1	NK CD56bright cells	0
MPPED1	NK CD56bright cells	0
PLA2G6	NK CD56bright cells	0
RRAD	NK CD56bright cells	0
BG255923	NK CD56bright cells	0
MADD	NK CD56bright cells	0
2016-03-06	NK CD56bright cells	0
MUC3B	NK CD56bright cells	0
NIBP	NK CD56bright cells	0
IL21R	NK CD56dim cells	1
KIR2DL3	NK CD56dim cells	1
KIR3DL1	NK CD56dim cells	1
KIR3DL2	NK CD56dim cells	1
GTF3C1	NK CD56dim cells	0
KIR2DS1	NK CD56dim cells	0
KIR3DL3	NK CD56dim cells	0
KIR3DS1	NK CD56dim cells	0
EDG8	NK CD56dim cells	0
FLJ20699	NK CD56dim cells	0
KIR2DS2	NK CD56dim cells	0
KIR2DS5	NK CD56dim cells	0
SPON2	NK CD56dim cells	0
TMEPAI	NK CD56dim cells	0
NCR1	NK cells	1
XCL1	NK cells	1
XCL2	NK cells	1
BCL2	NK cells	0
FUT5	NK cells	0
SPN	NK cells	0
ZNF205	NK cells	0
ADARB1	NK cells	0
AF107846	NK cells	0
AL080130	NK cells	0
ALDH1B1	NK cells	0
ARL6IP2	NK cells	0
CDC5L	NK cells	0
FGF18	NK cells	0
FZR1	NK cells	0
GAGE2	NK cells	0
LDB3	NK cells	0
LOC643313	NK cells	0
LOC730096	NK cells	0
MAPRE3	NK cells	0
MCM3AP	NK cells	0
MRC2	NK cells	0
NM_014114	NK cells	0
NM_014274	NK cells	0
NM_017616	NK cells	0
PDLIM4	NK cells	0
PRX	NK cells	0
PSMD4	NK cells	0
RP5-886K2.1	NK cells	0
SLC30A5	NK cells	0
SMEK1	NK cells	0
TBXA2R	NK cells	0
TCTN2	NK cells	0
TINAGL1	NK cells	0
ZNF528	NK cells	0
ZNF747	NK cells	0
C1R	Normal mucosa	0
COL3A1	Normal mucosa	0
ACTG2	Normal mucosa	0
ADH1B	Normal mucosa	0
AGR2	Normal mucosa	0
CALD1	Normal mucosa	0
CAV1	Normal mucosa	0
CDH17	Normal mucosa	0
CEACAM5	Normal mucosa	0
CRIM1	Normal mucosa	0
DCN	Normal mucosa	0
FBLN1	Normal mucosa	0
FXYD3	Normal mucosa	0
GNA11	Normal mucosa	0
GNG12	Normal mucosa	0
HEPH	Normal mucosa	0
IGFBP7	Normal mucosa	0
KRT20	Normal mucosa	0
LAMA4	Normal mucosa	0
LGALS4	Normal mucosa	0
MGP	Normal mucosa	0
MYH11	Normal mucosa	0
MYLK	Normal mucosa	0
NFIB	Normal mucosa	0
PPAP2B	Normal mucosa	0
RGS5	Normal mucosa	0
SPARCL1	Normal mucosa	0
TAGLN	Normal mucosa	0
TPM1	Normal mucosa	0
TSPAN8	Normal mucosa	0
WASL	Normal mucosa	0
IL3RA	pDC	0
ABCB9	Plasma cells	0
AMPD1	Plasma cells	0
C11orf80	Plasma cells	0
DENND5B	Plasma cells	0
HIST1H2BG	Plasma cells	0
IGHE	Plasma cells	0
KCNG2	Plasma cells	0
LOC100130100	Plasma cells	0
MAST1	Plasma cells	0
MROH7	Plasma cells	0
MZB1	Plasma cells	0
REN	Plasma cells	0
SPAG4	Plasma cells	0
TGM5	Plasma cells	0
UGT2B17	Plasma cells	0
F12	SW480 cancer cells	0
ITGB4	SW480 cancer cells	0
ASPSCR1	SW480 cancer cells	0
BAMBI	SW480 cancer cells	0
BMP4	SW480 cancer cells	0
BMP7	SW480 cancer cells	0
CCND1	SW480 cancer cells	0
DEFA5	SW480 cancer cells	0
DHRS2	SW480 cancer cells	0
EEF1A2	SW480 cancer cells	0
FGF3	SW480 cancer cells	0
FKBP4	SW480 cancer cells	0
HOXA9	SW480 cancer cells	0
IGF2	SW480 cancer cells	0
INHBB	SW480 cancer cells	0
JAG2	SW480 cancer cells	0
KLK6	SW480 cancer cells	0
KRT13	SW480 cancer cells	0
KRT5	SW480 cancer cells	0
LOC89944	SW480 cancer cells	0
LRFN4	SW480 cancer cells	0
MFAP2	SW480 cancer cells	0
NM_024609	SW480 cancer cells	0
NTSR1	SW480 cancer cells	0
PCTK1	SW480 cancer cells	0
RBP1	SW480 cancer cells	0
RHOD	SW480 cancer cells	0
RPP25	SW480 cancer cells	0
S100A2	SW480 cancer cells	0
S100A3	SW480 cancer cells	0
SLC1A5	SW480 cancer cells	0
SLC27A5	SW480 cancer cells	0
SLC6A8	SW480 cancer cells	0
STRA6	SW480 cancer cells	0
TEAD4	SW480 cancer cells	0
TRIM29	SW480 cancer cells	0
VSNL1	SW480 cancer cells	0
ANP32B	T helper cells	0
ATF2	T helper cells	0
BATF	T helper cells	0
DDX50	T helper cells	0
ICOS	T helper cells	0
NUP107	T helper cells	0
ASF1A	T helper cells	0
C13orf34	T helper cells	0
FAM111A	T helper cells	0
FRYL	T helper cells	0
FUSIP1	T helper cells	0
GOLGA8A	T helper cells	0
LRBA	T helper cells	0
NAP1L4	T helper cells	0
PHF10	T helper cells	0
PPP2R5C	T helper cells	0
RPA1	T helper cells	0
SEC24C	T helper cells	0
SLC25A12	T helper cells	0
UBE2L3	T helper cells	0
CD3D	T-cells	1
CD3E	T-cells	1
CD3G	T-cells	1
CD6	T-cells	1
SH2D1A	T-cells	1
TRAT1	T-cells	1
CD2	T-cells	0
BCL11B	T-cells	0
GIMAP5	T-cells	0
NCALD	T-cells	0
PRKCQ	T-cells	0
SKAP1	T-cells	0
TRBC1	T-cells	0
ATM	Tcm	0
CASP8	Tcm	0
CYLD	Tcm	0
DOCK9	Tcm	0
MAP3K1	Tcm	0
NEFL	Tcm	0
NFATC3	Tcm	0
REPS1	Tcm	0
TXK	Tcm	0
USP9Y	Tcm	0
AQP3	Tcm	0
ATF7IP	Tcm	0
CDC14A	Tcm	0
CEP68	Tcm	0
CG030	Tcm	0
CLUAP1	Tcm	0
CREBZF	Tcm	0
CYorf15B	Tcm	0
FOXP1	Tcm	0
FYB	Tcm	0
HNRPH1	Tcm	0
INPP4B	Tcm	0
KLF12	Tcm	0
LOC202134	Tcm	0
MLL	Tcm	0
PCM1	Tcm	0
PCNX	Tcm	0
PDXDC2	Tcm	0
PHC3	Tcm	0
POLR2J2	Tcm	0
PSPC1	Tcm	0
RP11	Tcm	0
RPP38	Tcm	0
SLC7A6	Tcm	0
SNRPN	Tcm	0
ST3GAL1	Tcm	0
STX16	Tcm	0
TIMM8A	Tcm	0
TRAF3IP3	Tcm	0
AKT3	Tem	0
CCR2	Tem	0
EWSR1	Tem	0
LTK	Tem	0
MEFV	Tem	0
NFATC4	Tem	0
C7orf54	Tem	0
DDX17	Tem	0
FLI1	Tem	0
GDPD5	Tem	0
PRKY	Tem	0
TBC1D5	Tem	0
TBCD	Tem	0
VIL2	Tem	0
CXCL13	TFH	0
MAF	TFH	0
PDCD1	TFH	0
B3GAT1	TFH	0
BLR1	TFH	0
C18orf1	TFH	0
CDK5R1	TFH	0
CHGB	TFH	0
CHI3L2	TFH	0
HEY1	TFH	0
HIST1H4K	TFH	0
ICA1	TFH	0
KCNK5	TFH	0
KIAA1324	TFH	0
MAGEH1	TFH	0
MKL2	TFH	0
MYO6	TFH	0
MYO7A	TFH	0
PASK	TFH	0
POMT1	TFH	0
PTPN13	TFH	0
PVALB	TFH	0
SH3TC1	TFH	0
SIRPG	TFH	0
SLC7A10	TFH	0
SMAD1	TFH	0
ST8SIA1	TFH	0
STK39	TFH	0
THADA	TFH	0
TOX	TFH	0
TSHR	TFH	0
ZNF764	TFH	0
CD160	Tgd	0
FEZ1	Tgd	0
TARP	Tgd	0
C1orf61	Tgd	0
TRD	Tgd	0
TRGV9	Tgd	0
BST2	Th1 cells	0
CCL4	Th1 cells	0
CD38	Th1 cells	0
CD70	Th1 cells	0
CSF2	Th1 cells	0
CTLA4	Th1 cells	0
DPP4	Th1 cells	0
IFNG	Th1 cells	0
IL12RB2	Th1 cells	0
IL22	Th1 cells	0
LRRN3	Th1 cells	0
LTA	Th1 cells	0
APBB2	Th1 cells	0
APOD	Th1 cells	0
ATP9A	Th1 cells	0
BTG3	Th1 cells	0
CMAH	Th1 cells	0
DGKI	Th1 cells	0
DOK5	Th1 cells	0
DUSP5	Th1 cells	0
EGFL6	Th1 cells	0
GGT1	Th1 cells	0
HBEGF	Th1 cells	0
LRP8	Th1 cells	0
SGCB	Th1 cells	0
SYNGR3	Th1 cells	0
ZBTB322	Th1 cells	0
IL17A	Th17 cells	0
IL17RA	Th17 cells	0
RORC	Th17 cells	0
BIRC5	Th2 cells	0
CXCR6	Th2 cells	0
GATA3	Th2 cells	0
IL26	Th2 cells	0
LAIR2	Th2 cells	0
SMAD2	Th2 cells	0
ADCY1	Th2 cells	0
AHI1	Th2 cells	0
AI582773	Th2 cells	0
ANK1	Th2 cells	0
CDC25C	Th2 cells	0
CDC7	Th2 cells	0
CENPF	Th2 cells	0
DHFR	Th2 cells	0
EVI5	Th2 cells	0
GSTA4	Th2 cells	0
HELLS	Th2 cells	0
LIMA1	Th2 cells	0
MB	Th2 cells	0
MICAL2	Th2 cells	0
NEIL3	Th2 cells	0
PHEX	Th2 cells	0
PTGIS	Th2 cells	0
SLC39A14	Th2 cells	0
SNRPD1	Th2 cells	0
WDHD1	Th2 cells	0
FOXP3	Treg	1
CSF2RB	Treg	0
LILRA4	Treg	0
PMCH	Treg	0
CRISP3	Treg	0
LOC1269	Treg	0
PLCH2	Treg	0
RYR1	Treg	0
TRAV21	Treg	0
TYR	Treg	0
IKZF2	Treg	0
RTKN2	Treg	0
LAYN	Treg	0
UTS2	Treg	0
TRIB1	Treg	0
F5	Treg	0
CECAM4	Treg	0
ENC1	Treg	0

## Sheet: S4. Selected markers
Gene	Cell Type
BLK	B-cells
CD19	B-cells
MS4A1	B-cells
TNFRSF17	B-cells
FCRL2	B-cells
KIAA0125	B-cells
PNOC	B-cells
SPIB	B-cells
TCL1A	B-cells
PTPRC	CD45
CD8A	CD8 T cells
CD8B	CD8 T cells
CTSW	Cytotoxic cells
GNLY	Cytotoxic cells
GZMA	Cytotoxic cells
GZMB	Cytotoxic cells
GZMH	Cytotoxic cells
KLRB1	Cytotoxic cells
KLRD1	Cytotoxic cells
KLRK1	Cytotoxic cells
PRF1	Cytotoxic cells
NKG7	Cytotoxic cells
CCL13	DC
CD209	DC
HSD11B1	DC
CD244	Exhausted CD8
EOMES	Exhausted CD8
LAG3	Exhausted CD8
PTGER4	Exhausted CD8
CD163	Macrophages
CD68	Macrophages
CD84	Macrophages
MS4A4A	Macrophages
MS4A2	Mast cells
TPSAB1	Mast cells
CPA3	Mast cells
HDC	Mast cells
TPSB2	Mast cells
CSF3R	Neutrophils
S100A12	Neutrophils
CEACAM3	Neutrophils
FCAR	Neutrophils
FCGR3B	Neutrophils
FPR1	Neutrophils
SIGLEC5	Neutrophils
IL21R	NK CD56dim cells
KIR2DL3	NK CD56dim cells
KIR3DL1	NK CD56dim cells
KIR3DL2	NK CD56dim cells
NCR1	NK cells
XCL2	NK cells
XCL1	NK cells
CD3D	T-cells
CD3E	T-cells
CD3G	T-cells
CD6	T-cells
SH2D1A	T-cells
TRAT1	T-cells
TBX21	Th1 cells
FOXP3	Treg

## Sheet: S6. Genes in Chen (2016)
Gene	Cell	Present in Chen (2016) data
BLK	B-cells	0
CD19	B-cells	1
MS4A1	B-cells	0
TNFRSF17	B-cells	1
FCRL2	B-cells	0
KIAA0125	B-cells	0
PNOC	B-cells	0
SPIB	B-cells	0
TCL1A	B-cells	0
PTPRC	CD45	1
CD8A	CD8 T cells	1
CD8B	CD8 T cells	1
CTSW	Cytotoxic cells	0
GNLY	Cytotoxic cells	1
GZMA	Cytotoxic cells	1
GZMB	Cytotoxic cells	1
GZMH	Cytotoxic cells	0
KLRB1	Cytotoxic cells	0
KLRD1	Cytotoxic cells	0
KLRK1	Cytotoxic cells	0
PRF1	Cytotoxic cells	1
NKG7	Cytotoxic cells	0
CCL13	DC	1
CD209	DC	1
HSD11B1	DC	0
CD244	Exhausted CD8	1
EOMES	Exhausted CD8	0
LAG3	Exhausted CD8	1
PTGER4	Exhausted CD8	0
CD163	Macrophages	0
CD68	Macrophages	1
CD84	Macrophages	0
MS4A4A	Macrophages	0
MS4A2	Mast cells	0
TPSAB1	Mast cells	0
CPA3	Mast cells	0
HDC	Mast cells	0
TPSB2	Mast cells	0
CSF3R	Neutrophils	0
S100A12	Neutrophils	1
CEACAM3	Neutrophils	1
FCAR	Neutrophils	0
FCGR3B	Neutrophils	0
FPR1	Neutrophils	0
SIGLEC5	Neutrophils	0
IL21R	NK CD56dim cells	1
KIR2DL3	NK CD56dim cells	0
KIR3DL1	NK CD56dim cells	0
KIR3DL2	NK CD56dim cells	0
NCR1	NK cells	1
XCL2	NK cells	0
XCL1	NK cells	1
CD3D	T-cells	1
CD3E	T-cells	1
CD3G	T-cells	1
CD6	T-cells	0
SH2D1A	T-cells	0
TRAT1	T-cells	0
TBX21	Th1 cells	0
FOXP3	Treg	0
