# Supplementary material for: Gene expression markers of Tumor Infiltrating Leukocytes
Source: J Immunother Cancer. 2017 Feb 21;5:18. doi: 10.1186/s40425-017-0215-8 (PMC5319024; doi:10.1186/s40425-017-0215-8)
Supplement: Supplementary file 4 — Legend: cell type scores calculated in 9986 TCGA RNASeq samples. (CSV 2618 kb) [file 40425_2017_215_MOESM4_ESM.csv]

	alltottils	B-cells	DC	Macrophages	Exhausted CD8	T-cells	CD8 T cells	Neutrophils	Cytotoxic cells	Treg	NK CD56dim cells	Mast cells	NK cells	Th1 cells
TCGA.OR.A5JA.01A.11R.A29S.07	2.72740997516414	0.800096891414668	2.66029211918218	7.37914848537774	3.4260176814786	1.81294512356428	1.96595393842571	3.24450591983641	2.24225984261768	4.13935488693144	2.78913171634985	4.48661556076587	0.803703677079972	0
TCGA.OR.A5J8.01A.11R.A29S.07	5.94144860840637	1.88166442700298	9.14895204316478	11.5443891399089	6.51402665925294	6.03261847418811	8.0814379360401	4.80264299637076	6.81879929208095	5.44798576503477	2.03005188386404	5.4749614018877	2.80965487912548	5.52894632083298
TCGA.P6.A5OF.01A.11R.A29S.07	2.91355971692873	0.854275224281343	3.44290130711782	7.26389447123428	3.25372581242606	1.74148213647709	2.75418435359038	3.89240104157694	2.8150246891437	3.44188181239293	0.866538938637266	1.56230647714611	0.373273650707292	1.56335340585531
TCGA.OR.A5KY.01A.11R.A29S.07	3.22486651058377	0.295872995671465	2.5505487507123	8.03089689577588	4.00295592631272	2.32332413776962	4.14334999567236	3.17090079966559	2.97965687925309	2.94953493301701	1.73177513904796	2.11200798716778	0.17625711068247	1.68419036649602
TCGA.OR.A5J2.01A.11R.A29S.07	3.41573023125198	1.65668334789896	5.88565902135456	7.78852617128977	3.62871005408903	3.92796791754397	4.4383282144704	2.08594457650402	3.34534946493135	4.04239044276185	1.97997918528206	4.50000589154888	0.325402422082384	0.852238600297369
TCGA.OR.A5JJ.01A.11R.A29S.07	3.75024434854209	2.17787987512368	3.97253540241833	6.21175443121315	4.26932218542595	4.0483010927816	5.65207338223021	1.81056416427507	4.73497458578091	4.39996401628169	1.38978403850953	3.34915486420755	1.63364072384869	2.85742370873231
TCGA.OR.A5LH.01A.11R.A29S.07	3.99277879488449	0.840166160424344	5.23152278286077	7.3734056151814	3.75683230051572	3.77708869919309	4.97609827084034	3.31531995196362	5.1500086223369	1.92489799411221	2.42335211038394	1.93787704976215	2.24920325420084	3.59863913890855
TCGA.OR.A5J5.01A.11R.A29S.07	2.83901776303313	1.62793763174461	1.91730236333681	6.38104861794446	3.28316405216157	1.80672983083797	2.85355753740481	1.86171774679818	3.93010570813498	4.37357165529749	0.846955330487131	2.96712849178841	0.275831291201266	2.99481502542171
TCGA.OR.A5L5.01A.11R.A29S.07	5.24832324987232	3.16882887855482	7.54373719759065	8.39720418405348	5.77044532174538	4.80298425260339	6.23481181362034	2.86184280586047	6.45595079609349	2.57773093149008	2.67412939855399	9.22320826962962	3.92000640511236	5.1459790039982
TCGA.OR.A5JL.01A.11R.A29S.07	3.3382555389119	1.3354605637946	3.88843691275899	7.76539843821022	3.48609728068996	2.49891966324232	3.19538708661981	2.4998865324775	4.01358611777904	2.52586842344018	2.09589697135153	2.7400599516201	0.608097927072162	2.38634192539018
TCGA.OR.A5LJ.01A.11R.A29S.07	3.90579840227597	0.864401946528214	1.89332108832268	6.56544958890129	4.39949814090904	4.99781411781735	6.72557823771131	2.30091393626905	4.54189056266358	4.70260213929171	1.08977505778473	1.7365653534375	0.777566386197126	3.40116623944929
TCGA.OR.A5JF.01A.11R.A29S.07	2.36516108628723	0.547403408699495	2.43950893834923	5.59317464515597	4.04852715569502	1.74612351685218	2.35371191426547	1.71741621338303	2.55423663665114	2.39270209016962	0.792513308825576	1.44182948946651	0.275207610605227	1.88869454950954
TCGA.OR.A5JY.01A.31R.A29S.07	3.01594546562941	1.24322446976891	3.35350051952249	7.96512841383308	2.86797926128143	2.17436806108208	1.30916184023019	3.61660970335916	2.74016575164552	2.97630863995618	1.74215724359819	0.745581751943461	0.307576890547596	2.45372827237068
TCGA.OR.A5LP.01A.11R.A29S.07	4.43082644038115	1.10010087872261	4.66596980346415	9.21696061196776	5.51879865127271	4.14356557327924	4.71307067644345	3.42639008408348	4.90440269213533	3.35900100928114	1.26320184909742	7.67948685984112	2.0701618921205	3.53333907766854
TCGA.OR.A5J3.01A.11R.A29S.07	2.44618857374602	0.642436594515113	3.49113422834525	6.21440384267417	3.74544340451835	0.75742711042816	1.39590703558091	2.15288715834956	3.15063870053518	3.22105731083978	2.30631180162998	3.20606692117333	0	1.75274859140713
TCGA.OR.A5KW.01A.11R.A29S.07	2.31764325509749	0.689374388155076	3.01178501038931	6.10007650874627	3.03633505042305	1.42921595862073	1.63859306869033	1.61868015282592	2.89790698096549	3.10222139389067	2.07956213695551	1.99550894574714	0.415286900613451	1.05665288703761
TCGA.PK.A5HB.01A.11R.A29S.07	1.99088809297593	0.429270936431011	2.73719819524658	7.01189442925147	2.07748974638686	0.352052986224007	1.78759629706678	2.37601313718586	2.05838005515808	1.93311936443181	0	2.43921023884131	0	0.849518948161842
TCGA.OR.A5JK.01A.11R.A29S.07	6.34910715369883	4.63067099066021	4.29226558542331	8.62801413104355	6.70342408304059	6.91592826218006	9.20460890670413	3.5231544707552	6.88880692962597	5.09543500183303	4.47824279006074	2.1513500863373	4.12506327467253	5.01229154932815
TCGA.OR.A5JD.01A.11R.A29S.07	4.72275579685339	1.32071558236725	5.11581222677543	8.57059201807572	4.96491372058712	5.06974442425668	6.29221920498955	3.13467008572221	5.59891692906804	2.70123852805218	1.74549703046891	5.31534352269144	1.77726230319561	4.26332742350537
TCGA.OR.A5JP.01A.11R.A29S.07	2.29451076952562	0.677823336155048	4.96161519524348	6.44788688692282	3.40400597596068	1.54413080747403	1.34974086737127	1.99021992646486	2.39516510308579	3.03451507167647	0.365735568372955	2.45993257066888	0.175089030567344	2.02651680306422
TCGA.OR.A5JQ.01A.11R.A29S.07	5.19654792209065	3.32783272106028	5.07463187299904	8.08171015216342	6.28339399733591	6.00253136094906	6.72063611538763	2.28728776700755	6.0695428283092	4.27126878792385	2.24054393608643	5.78173853128852	2.83247773357709	4.30100957488114
TCGA.OR.A5JC.01A.11R.A29S.07	3.25241789097509	1.39668716256023	4.45227401837418	6.90533651434663	5.06902742080728	2.25927103787651	2.41113675352763	2.31852043242833	4.52083838875317	3.31475452228112	0.355130464939053	4.39194344786649	1.50618721766932	2.74957717246
TCGA.OR.A5JV.01A.11R.A29S.07	4.94206217359608	1.47783678395666	2.40683518282461	10.4408259430124	5.08647012421466	4.84556279407523	4.9077583688902	5.75667832247772	4.34123562154863	3.58208626789781	2.06678381053622	2.01164946746413	1.36066507004428	3.57330180812939
TCGA.OR.A5KV.01A.11R.A29S.07	2.36352288601778	0.835490715081073	2.22767218613082	5.4240668025766	1.67581473276144	1.42666385527698	4.69034441828821	1.42368449522125	1.95572127115475	7.63098274270661	0.881053539418953	2.94750413317356	0.156871650673581	3.56050709360537
TCGA.PK.A5H9.01A.11R.A29S.07	4.01131757894897	0.689057422022707	5.3172986841708	7.62520208058384	5.6044132850711	3.43294276552926	4.2207653774955	3.51543605308908	4.60994192140809	2.64424854946735	1.43979467351449	6.1653366044079	2.6600111773338	2.46892212158475
TCGA.OR.A5JG.01A.11R.A29S.07	2.45567092869531	0.453843751015482	3.74167773126493	7.60374550472077	3.60965167727463	1.53153931989616	1.80901895247346	2.20747897389022	2.71788052065911	3.68852727999268	0.510871124400895	2.76497950969209	0	0.620492573576441
TCGA.OR.A5J9.01A.11R.A29S.07	2.52877352528361	0.483794296695072	0.920407145295173	5.01486239710327	2.21829159654996	2.15744850880226	3.17990745626611	2.38395266121063	3.60007026706839	2.77418614091842	1.14181917533481	0.831769320430179	0.249487077668012	1.60402386581459
TCGA.OR.A5LO.01A.11R.A29S.07	2.09027674887039	0.476667829490432	2.08227620901343	4.52873459555886	3.56123142257682	1.38310310933261	1.96083242604613	1.29726093998392	2.37683161658824	3.47759962196958	0.817550983277564	2.05309698906613	0.323887701002923	2.2762882116694
TCGA.OR.A5LM.01A.11R.A29S.07	2.73396680288084	1.16385411068689	2.53504312534918	7.0267874987865	3.62308632554507	1.31982502399005	2.62610424986524	2.28056853730071	2.64220800881857	1.50131174924366	0.832787520126806	2.04488700984983	1.31533245984064	1.13796249006763
TCGA.OR.A5JT.01A.11R.A29S.07	2.92536869257908	0.798992775785583	1.93907313968237	7.00613712753958	2.89486278976531	2.05636510156643	2.72796361648876	2.4323286385195	3.4978663780286	2.40261304298717	1.19187902189659	3.01783260177738	1.71717115558676	1.75223478061964
TCGA.OU.A5PI.01A.12R.A29S.07	2.61840141898237	0.0723173830660474	2.21706304389861	5.97982244302596	3.89959334049473	1.84160856249383	3.37084056828137	2.54796227864503	2.84328558885904	2.74811769328557	1.05694681895931	1.58082580777328	0.433904298396285	0.650856447594427
TCGA.OR.A5J7.01A.11R.A29S.07	1.71713267245311	0.937292947533316	1.54424413564315	5.38030847509088	1.68559887924575	0.931346001684727	1.67226473373111	1.4494474561205	1.50491097515755	2.82150614189749	0.483383717720199	0.097311985637048	0	1.13973142224374
TCGA.OR.A5KO.01A.11R.A29S.07	1.79767173069817	0.385878230064822	1.8492812716062	5.15476203570435	2.50368829000002	1.27945421099285	2.02052266008609	1.08570653546826	1.88401244316158	3.37984272749168	0.694410189465867	1.81301877272268	0	1.2665167127545
TCGA.OR.A5J1.01A.11R.A29S.07	3.26650303780646	0.297593367165736	1.58090916627125	7.31955898752094	2.35522277111173	3.5292221678232	3.94664166965857	2.99426024154276	3.82903289739802	6.66245903159832	1.11848470296838	2.87069767628689	0.377259722935459	3.11850923749817
TCGA.OR.A5KZ.01A.11R.A29S.07	3.27491376200157	1.07879662854879	4.448576673443	7.01499088551637	3.96256048152048	3.5261446773125	3.55783434112605	1.85321763882494	3.75023167378867	2.0152120850685	0.720860305454003	0.84384115277283	0.953965814230002	2.93860572790935
TCGA.OR.A5JR.01A.11R.A29S.07	4.34560423486691	1.28626162828009	2.28503817468919	7.73347134424272	4.90788981526027	4.10579206434498	5.13070940722684	2.72692379177248	5.37495893900394	2.10292682718626	1.91231736263851	4.58332165716549	2.83030361509036	3.61678112654751
TCGA.OR.A5K4.01A.11R.A29S.07	2.27811242139807	0.663191525749607	1.16078908158145	5.16681488760854	2.3681549942105	1.41287985529277	2.96021870883767	1.87615111601637	2.88247076317675	2.84281796483631	1.66561888791161	2.44567162293755	0.575409308900751	1.08440448293435
TCGA.OR.A5JS.01A.11R.A29S.07	2.40752097356831	0.725195115079327	2.57950422312095	4.95516575405352	2.22761913866541	2.509999273345	3.58176624887729	1.74675962190047	3.00937576578174	3.20542379398276	0.540681413211551	1.94499540910085	0.417726761123015	2.23253796900852
TCGA.OR.A5K5.01A.11R.A29S.07	2.17330300451015	0.531738467470906	1.95439206234842	5.985440282152	2.32566048307189	1.38650629345564	1.82098684389159	1.89341373843292	2.80484445295702	1.9110012237473	2.24443210904477	1.26222234083673	0.31337638511131	0.545276500131239
TCGA.PK.A5H8.01A.11R.A29S.07	2.62111456698722	0.652125738266134	3.01755295331003	8.34672718508562	2.81015530655755	1.37884243453342	1.64229408063144	3.82347933873553	2.22412616621605	3.69056236347442	0.45994959587673	1.38849787012314	0.233361516497697	0
TCGA.OR.A5L8.01A.11R.A29S.07	2.04097735588205	1.0122738274036	1.59592191924563	5.12868780211845	2.29904689524526	0.902539348776694	1.90346468211029	0.990523058323143	2.37548744618977	2.07597752188837	0.921576320579083	1.18119626272815	0.97117385334551	1.3764015265936
TCGA.OR.A5JW.01A.11R.A29S.07	2.42412107726803	0.487593883402232	1.34475520833187	6.82543926197855	3.06482880964331	1.25034741649044	0.930521114147944	2.90391726090107	1.83668901939861	2.02711865619611	0.766886274242791	2.16911313497917	0	1.86104222829589
TCGA.OR.A5JO.01A.11R.A29S.07	6.49773421684561	3.19824749646557	8.6575566187962	10.1383781461335	7.44836267257422	6.4112787843065	7.06713302735035	3.86995307722212	8.4556949454629	3.02078664092199	3.7984518415597	10.5747352955225	5.12640382958319	5.97934630583803
TCGA.OR.A5JX.01A.11R.A29S.07	3.11391815749543	1.57564544206655	0.91951198374958	6.24494294450313	3.37770114348827	2.35100451829599	3.17027513859856	2.73358358904391	4.21288820150929	3.95688373396541	2.20321129161778	3.35734401112039	0.640372622271109	2.29033592843936
TCGA.OR.A5LS.01A.11R.A29S.07	2.47269853252781	1.8404817119457	1.90778601850724	6.46035902283382	2.97056530806686	1.03504698263928	1.41376726074415	2.03936815823703	2.51974943498764	2.34655982775468	1.24901071283842	2.11806820171224	0.248799588849048	1.60069793057584
TCGA.OR.A5KU.01A.11R.A29S.07	2.32219327777951	0.998198754055452	3.82087440223522	5.64072992550672	3.34519941726166	1.88928459020541	1.8042804147051	0.792324166569493	2.59533692044166	2.45945784921776	2.05944760680991	3.28402561327431	0.536861637067141	1.69715106708437
TCGA.OR.A5K0.01A.11R.A29S.07	1.85774172621803	0.183636497806939	2.20415526815017	5.79278196473294	1.96246889122952	1.24659027099689	2.292877320091	0.908166491358233	2.63492123554173	2.0622944380428	0.636648827782941	1.57594444903055	0.204038850741628	1.04061192803757
TCGA.OR.A5K6.01A.11R.A29S.07	2.69308300834634	0.415222206164597	2.34117063667888	7.48252203969824	1.96536277230462	1.64945918259082	2.57867419211104	2.88643942627507	2.55752339274193	4.74688242173317	2.24671088024515	2.17045594197491	0	1.81721392425833
TCGA.OR.A5KX.01A.11R.A29S.07	2.4040676538119	0.277717667784929	2.44196558012262	6.51581849309706	3.12832979012824	1.8929497380742	1.95565132202591	2.08047245173787	3.60835252722927	2.27881740307472	0.377556856468504	3.98034915306964	0.427776389350547	1.54201035553661
TCGA.PK.A5HA.01A.11R.A29S.07	4.7106633417929	0.376216986795904	8.32924728821193	10.112747512285	4.96570800088008	4.72549700583701	5.8791462467391	3.52897744671348	5.80019953147929	3.99800589998219	0.805658245889582	4.89660959598765	2.35276837016696	4.38167099279845
TCGA.OR.A5LR.01A.11R.A29S.07	3.51667305786991	0.906446888170681	3.81017291549753	8.13653600591278	2.85380817784904	3.083328416038	3.75534345480942	2.57322032323929	3.798498856857	3.23163208623391	1.90962333542519	5.9499373800894	1.82219862266927	2.77772479287386
TCGA.OR.A5JM.01A.11R.A29S.07	1.37995346449482	0.0996589501947636	1.27437694304644	4.646949506533	2.13853828314307	1.24301875842924	0.722889832375439	1.03116148451149	0.469698194433069	3.20204152173188	0.700924465262062	0.683666624517649	0	0.517023672064581
TCGA.OR.A5JI.01A.11R.A29S.07	4.8096492094605	1.51708405212296	5.88795888488109	8.34311512622693	5.84500761587537	4.94413484206317	6.52524895981587	1.92317503426635	5.66544995174283	5.45204186494195	2.05408892862965	4.2649289334972	3.02739830358028	4.79841347648475
TCGA.OR.A5LG.01A.11R.A29S.07	3.52227546258792	0.198095481855359	6.48565262844543	7.94817524669304	3.47488166358395	3.27854041914819	5.15756166267572	2.40622751260966	4.45582753322831	1.24184018356467	1.48858535833169	1.24520681767166	0.57051298591151	3.04966561501004
TCGA.OR.A5JB.01A.11R.A29S.07	6.1867012911082	1.36612683223665	6.3413201634761	9.42181518033563	6.72878676741092	6.7818357467166	8.93381670798034	5.17451838117865	8.29822181931401	5.53398687525927	3.38780291249848	4.46922940446282	3.43831858028441	5.29719875477222
TCGA.OR.A5LB.01A.11R.A29S.07	1.73501848393855	0.27793768279543	1.50580553894739	5.63912354372014	1.69564658822426	0.904490522963891	1.72179255185477	1.24098708139982	2.12876872201378	3.3739404788422	0.98796090201621	1.7480198910055	0	0
TCGA.OR.A5JE.01A.11R.A29S.07	2.4942631630603	0.643463426913755	2.26590531209397	7.33867979506783	1.6988596914968	1.79118235754085	1.98790527336708	2.5869596330047	2.4097762071324	3.50183400102007	2.69984888164764	2.23787304502546	0	0.646715661077354
TCGA.OR.A5J6.01A.31R.A29S.07	3.65236918355462	1.26730934129625	8.71331092123261	9.00143557539682	2.92825241896216	2.90292357912625	3.69520059590013	3.0068885135053	4.94022161062234	2.8598105648013	1.01325036455506	0	0.935174946510088	3.53832708264936
TCGA.OR.A5LK.01A.11R.A29S.07	5.74524204901931	3.22795906172851	6.16246438792537	8.98803547795116	6.20861837188805	6.19183457460414	7.83637564750057	3.8273593801599	6.71744024073626	4.79771858412479	2.55206189707358	10.266698553768	2.89717814556024	4.72376059015897
TCGA.OR.A5KT.01A.11R.A29S.07	5.07539475547135	4.86849036985036	7.91912394246252	9.85999507486291	3.55922852604652	4.36290347206394	5.03159425626742	5.80725082066989	5.75006654214139	1.97052238530641	3.42420430314349	1.13628229387259	1.08413644564447	4.27085780946361
TCGA.OR.A5LT.01A.11R.A29S.07	2.80746049363361	0.098639911369094	2.93852723802102	7.61179951282006	3.70151898067815	1.75638616343503	2.65088167785989	2.14215807458065	3.12526513167395	2.97337249018938	1.00095676952787	4.19936549095765	1.21881690690592	1.82822536035888
TCGA.OR.A5K9.01A.11R.A29S.07	1.7342877465536	0.159579704313457	1.79856925033537	6.04539351257424	2.18065802767083	0.812128099403346	1.70805505244486	1.72008953823553	0.758711534804274	3.01671024793567	0.988452438987416	1.26738281062225	0	0
TCGA.OR.A5LE.01A.11R.A29S.07	1.5535097448752	0.128567600393328	1.17845007540289	4.39414265549265	1.35666462336254	1.2684054915561	1.11482472180275	0.343919190549963	1.01496766046188	3.37905253247992	1.07044495994979	0.619793699753789	2.86711217529339	0.6915341649192
TCGA.OR.A5LL.01A.11R.A29S.07	2.35360014525681	0.622247100408344	5.13254678549358	6.12312577703541	2.96464689398552	1.5452204132128	2.3082844666527	3.1205603098415	2.25432272310021	2.67840999714423	0.169111989887722	2.01347788595247	0.450965306367258	1.76243386516611
TCGA.OR.A5JZ.01A.11R.A29S.07	3.50274225981892	0.532303142582008	3.38672375265781	7.65583590405333	4.41969280088475	2.98788883804714	4.09201676822902	2.4106788215629	4.26253605481862	3.55837785272628	0.655921280814668	3.57023034897866	2.23912428401861	2.12383170956602
TCGA.OR.A5K1.01A.11R.A29S.07	3.68987674320999	0.971102747063902	3.246968212977	6.33290173778421	3.6863372150772	3.59588924138672	3.62932093515595	2.22942742431943	5.43230026715625	2.57939740511738	2.03110109427379	4.58146559375325	2.29973715886104	3.99148103055023
TCGA.OR.A5LC.01A.11R.A29S.07	2.4214855780592	0.220441903484847	4.52890124717469	6.88951001173531	2.37790740752184	1.80586865567913	2.35963710181474	1.77575087032226	2.81880940027252	2.54022570059554	1.09115328208202	1.71299927332012	0.249028861009273	2.34215647026779
TCGA.OR.A5LA.01A.11R.A29S.07	4.72204650272471	2.50444064174468	6.77272327776549	8.39105001496727	4.96820895029625	5.15136257806119	5.77854945863398	2.4559826550826	6.61536585002085	3.48823220067296	1.1767597011193	10.0147162495614	2.76051789023944	4.29524547515673
TCGA.OR.A5K2.01A.11R.A29S.07	2.47951079472229	0.792902063766369	4.30811293637274	6.98079830574316	2.75232903905505	1.83443811643529	2.35811159095027	2.55669732091118	2.41975289767766	2.99151731107433	0.83425926513727	1.22702358841087	0.299389882632409	0.898169647897228
TCGA.OR.A5L4.01A.11R.A29S.07	2.73285711951991	0.61775196685505	4.07430270136151	6.9014791957839	2.95890328951302	1.76898947793814	1.81319036340441	2.63292439529887	3.67960523173268	1.64524051264527	1.1560640859411	2.41113175224823	0.257801875760845	2.73872460933488
TCGA.OR.A5K3.01A.11R.A29S.07	3.24844955123077	1.34501961390307	2.27655077868838	7.89087162842423	3.81866316090709	2.33297012837421	3.74105197491266	3.01584814364595	3.24987537485986	3.13338268435439	2.12893160238897	0.732051103701754	0	1.19767670921982
TCGA.OR.A5LN.01A.11R.A29S.07	5.2813687398711	1.6142918299687	2.18067732027021	7.94484904876382	6.00796732753392	5.48915445142113	7.15260859018589	3.20881154179059	6.71426629917484	4.55795530208698	2.40837333565475	4.85818371559843	3.30851650345758	5.10961129573268
TCGA.OR.A5L6.01A.11R.A29S.07	3.76011982957116	0.592960445172397	3.52855093484547	7.1106064241692	3.61533804611746	2.42058306322889	3.33735082850404	2.35038843141123	6.0824301331285	2.25005202530037	2.40499239561527	3.36021858106794	3.21848963920348	3.61058195849253
TCGA.OR.A5K8.01A.11R.A29S.07	2.47041787131248	0.386691815489826	3.34424502085674	5.3914632601322	2.76161021802556	1.73249209309369	4.46062435520431	1.72483323869492	4.12988946551254	1.96450953338891	1.9108172656406	2.21971338357338	0.862403940627808	0
TCGA.OR.A5L3.01A.11R.A29S.07	2.21717336953712	0.475914879158686	4.09695826980266	6.34880118015743	1.43693856768549	1.28103807054544	3.0270955317697	2.12724765990071	2.36183504200128	2.75917714376166	1.58228186294766	0.627910270479759	0	1.69247183524077
TCGA.OR.A5LD.01A.11R.A29S.07	1.89744622480443	0.412296849445267	0.986855770458146	4.06234200301494	2.00467138649526	1.06799657828818	0.946428638116829	1.1627252970702	2.71281380888588	4.71504770784332	2.2394183066843	1.83601584464551	0.89474508640684	2.68423525922052
TCGA.OR.A5L9.01A.11R.A29S.07	4.57959521257746	1.65480801833939	5.29081260154559	7.64555505605498	4.8458397261152	4.85236030002533	6.07792447379147	2.54300209942822	6.69629749931058	5.69805174728359	1.77746016324888	7.05665599209734	3.12339437038183	3.55492032649777
TCGA.PA.A5YG.01A.11R.A29S.07	5.30283160881815	1.88475977289554	3.98773798998393	9.49747502183468	5.69826748079561	5.76631108294245	6.91030382053358	3.45701084257049	5.86499728381081	3.09039616590297	1.67193726148832	10.1846942929436	3.55881611529624	4.41563023499188
TCGA.P6.A5OG.01A.22R.A29S.07	6.20354777572922	2.0984381199145	7.70185278388878	10.0070287607501	6.54754044329664	6.21177671050022	7.74835628976896	7.48469781128201	7.92268176725869	3.50255974439609	2.58269410252277	2.92870108179932	2.28934914392306	6.17168721868987
TCGA.BT.A0S7.01A.11R.A10U.07	4.44252166377653	3.56228874689044	5.44064689239465	7.30472679742372	4.3464357264284	4.7337604530898	7.28797982295498	4.13781568889899	4.47175679192949	4.09893322260096	1.57613798788887	4.54894225202697	2.0381989563702	1.71659588199414
TCGA.BT.A0YX.01A.11R.A10U.07	5.75250041324406	3.4383061775434	5.4525944826493	9.05056059814155	5.60947085239969	6.45326736408046	7.70881478696114	5.97326121101244	7.02322800992793	6.62934059004566	1.98208883297067	7.63070137599674	2.14237887534192	4.19429984655167
TCGA.C4.A0F0.01A.12R.A10U.07	4.63400390327465	1.28399904631947	7.12491910653035	7.9681915346124	4.38212617369764	4.99330298257375	6.53431156341627	4.12997043550814	5.47856903943391	4.95275289351721	1.4281992807616	6.44500009209812	1.73299818163676	4.55845132716222
TCGA.C4.A0F6.01A.11R.A10U.07	4.19632387933084	1.95814078080296	4.58716164395453	7.37029469534092	5.36606291188071	4.78219784332114	5.32869861993774	3.40007508798674	5.11261014814958	5.04497108198997	1.43052092091774	5.63775038839514	1.69876493933906	1.97881797806019
TCGA.CU.A0YN.01A.21R.A10U.07	5.53858905899006	4.27114358290657	6.84860398655064	8.34357490865485	5.25896699064879	6.5068104837584	6.74638944671368	6.32901686010789	5.75352338998188	7.65176998881962	2.21570372613904	6.21683791370909	1.6304150190613	4.04993565293672
TCGA.CU.A0YN.11A.11R.A10U.07	3.6271901111259	3.62622757807351	8.12841384115002	8.84879709919931	4.43433746651237	2.94431618303109	3.35957119810496	2.7577078496175	2.77616084393838	2.78904059917021	1.1592054498891	8.49314680487825	0.261808334520311	1.66484688150739
TCGA.CU.A0YR.01A.12R.A10U.07	5.55879367712773	2.96104799170551	7.02330158874593	9.66221613821817	5.54063792292698	5.86344067671743	5.84056886065381	5.2910704646782	6.60774428402935	7.00268789535597	2.14178683288248	4.72650590993564	3.07058890008094	4.03575585751133
TCGA.CU.A0YO.01A.11R.A10U.07	4.90240515264454	3.28524739422405	6.60653866334916	7.43585512727187	5.56984003617605	6.33022685731336	5.09031012531004	3.84479733103778	5.76000653707237	5.42305706632341	1.52720112285352	7.42763255568948	1.86728216377772	4.12479131134421
TCGA.CU.A0YR.11A.13R.A10U.07	5.61549719552654	6.91404420486451	6.94364647450879	7.95213718000562	5.88149759934197	6.44372112823839	6.75923459117934	2.88546034307179	6.28562369980411	4.68863917233009	2.14268213359376	9.86539797901596	2.81484163806974	3.60602760101541
TCGA.CF.A1HR.01A.11R.A13Y.07	4.67775800439365	3.78604924908649	4.91061945379035	7.39635186227971	5.24691834373218	5.59507286983488	6.39105491403099	3.53875989708767	5.75003159870644	4.57110641407431	1.64274142651625	6.74942035063688	0.927575879282423	3.79697146083472
TCGA.BL.A13I.01A.11R.A13Y.07	5.98908945950518	1.66883715172774	8.7728335279343	11.3234417254678	6.34894174398956	7.18102322997312	6.16941755949918	5.18392563623574	6.57679926122316	7.24480620962814	2.95323144149646	10.0506750165511	3.07881964297775	4.81268304275289
TCGA.CF.A1HS.01A.11R.A13Y.07	4.50679491760618	2.24462441061862	5.85707008960804	8.60248353740836	4.97786060524355	4.13362654356835	4.6692065983626	4.55634133613287	4.3768430474861	5.55242318445952	1.46026684438258	3.28479454954858	3.05574921972829	2.92124588858559
TCGA.DK.A1A3.01A.11R.A13Y.07	5.32550419646313	3.401199905287	7.0370529954717	8.84767199250656	6.31542108595195	5.3886782441335	6.10973046123134	4.76360472933923	5.77204222741633	5.5986182979639	1.9265430999675	7.805758431396	2.76804462119706	4.10221299379727
TCGA.BT.A20J.01A.11R.A14Y.07	6.60790479925821	5.70947230414278	6.72682841630591	9.2683704924398	7.37952696850928	7.05083176817238	8.27670449857581	4.10389982493784	7.23465580613102	7.07419071161274	3.2592407512999	4.43265500009687	4.27856108842992	5.16182723299425
TCGA.BT.A20N.01A.11R.A14Y.07	3.31581324246605	0.939613877730472	4.91059243468195	6.21306507313005	5.58228036915361	2.65104280538955	3.16141592928225	3.16044589617853	3.19099142735577	3.29398839746939	0.81828198402148	2.74167816288604	2.20576412245404	2.55468707437926
TCGA.BT.A20N.11A.11R.A14Y.07	4.47719429491183	4.77311003220916	7.99284238804593	8.94047748887911	5.20384114599635	4.09837629858104	3.53287730287794	5.95928410999313	3.08996153306798	2.83450897356133	0.852306996815126	9.26404855728391	1.40800064536742	2.16979675618325
TCGA.BT.A20O.01A.21R.A14Y.07	8.48651436486856	6.58057848074069	8.56862942774821	11.8429684882299	9.12036245332026	9.41615488135397	10.8754033986284	5.84483069318501	9.61931443889014	7.6663937425355	4.15142934556767	9.21161557022916	5.81969150908689	7.40836201261339
TCGA.BT.A20P.01A.11R.A14Y.07	2.74482553087937	0.252815276462774	4.72541829749364	4.75470177086212	3.7469711019701	2.35006246071503	6.11947333858908	2.60005656584791	3.02876537209024	3.75157083740282	0.666624069738127	3.34792586868631	0.579019159790868	1.40680874847866
TCGA.BT.A20Q.01A.11R.A14Y.07	5.45102216674942	3.93601119501855	5.17008877847279	8.22811205990755	5.87980069474365	6.39069841368007	7.08146402147403	3.9280934667376	6.03795447416797	7.31293376629039	1.81070706284206	6.64716912440015	2.29192439784791	4.93701946666664
TCGA.BT.A20Q.11A.11R.A14Y.07	2.91220332390251	0.101482159417091	6.98084830644573	7.89949611056864	4.54791785133053	1.74977376238248	2.24013425063315	2.25681007448564	3.12335482613695	0.913339434753822	0.466993878402499	8.88783889765779	0.622658504536665	2.18065710756008
TCGA.BT.A20T.01A.11R.A14Y.07	5.16965923772309	1.57668808934986	4.9423192523953	7.66983046936383	5.39014955002109	6.02141181534936	6.9049144602429	4.13484514380105	6.40834777933938	7.27684371190501	2.56113998253625	4.48049102713465	3.76621335621598	3.78872746673981
TCGA.BT.A20U.11A.11R.A14Y.07	5.77136988339728	5.65011281760277	4.72565555370201	6.71122072710475	5.78245829186134	6.28046445786152	7.47208781116787	3.87300490605449	7.1840953930956	6.08004361990506	2.65953205917779	7.18649353457801	4.30762713891483	4.50496354776646
TCGA.BT.A20U.01A.11R.A14Y.07	4.10495796903523	1.34606074397246	5.72575094276049	7.55306883807606	4.1436166732723	4.34911685029789	5.53839076578986	3.76984146508965	4.86231186848749	5.77230005616266	1.34441419185811	4.74448121949948	2.16842096059256	2.47762552429986
TCGA.BT.A20W.01A.21R.A14Y.07	5.40731370556797	4.47181232037202	5.71532718662164	6.97738316491349	6.08792186235731	6.3899135084132	6.80142865418353	3.6881018377707	6.23388136275162	7.43948268402577	1.96008078113946	7.43441580601328	3.27544177926886	4.0308039513159
TCGA.BT.A20V.01A.11R.A14Y.07	4.53997975149522	1.78003754154438	3.29061123053479	6.24694559206017	5.50001698027748	4.94049017173061	5.51750262531674	3.81678411455193	5.87169810303241	5.39424659572209	2.32858734220282	2.86415801773115	1.9810244819889	3.8043633828794
TCGA.BL.A0C8.01A.11R.A10U.07	3.27510434346163	0.483764433765616	3.84529315502551	7.35247356786121	5.43058730267569	3.12258044831982	1.41657155222813	3.59300952947928	3.05179832123369	3.21485529567448	1.0259944886319	4.04068037848319	2.05267253070794	1.73712428189304
TCGA.BT.A20W.11A.11R.A14Y.07	6.33125751960775	4.40034998151335	7.3548170819524	8.55516189760353	6.82121264064459	7.67766200364072	8.43252532765299	4.14158646760222	7.4844899311022	7.99121910344821	2.56756895864456	9.52358928514921	3.85046278874425	5.01046208866501
TCGA.BL.A13J.01A.11R.A10U.07	4.24351936468315	1.14112119040424	4.70392294999548	7.5234582101744	4.88961916866178	4.05918914441522	5.10355248112501	4.21044494078192	4.3999564117988	5.24667030250368	1.32307597672953	5.50070404742246	4.02943900270814	2.36862868162898
TCGA.BL.A13J.11A.13R.A10U.07	3.18045123505404	0.354264892557739	7.27309334556524	9.4646529813284	4.58740278245793	1.93057467499617	1.49568813815045	5.30069276079184	2.30851643211924	0.797096008254912	0.582739582410593	9.58536024877854	0.997125425433636	0
TCGA.DK.A1A5.01A.11R.A13Y.07	4.34122711958923	1.4055026618478	5.12654876400364	7.26527636108204	4.83530780280091	4.47333083465553	5.53111244274825	3.40214405687167	5.43887510013186	5.39802879303057	1.30772751088507	5.11356662402059	1.35219659044173	4.84067471292981
TCGA.DK.A1A6.01A.11R.A13Y.07	5.89857259473425	0.544126977242041	6.19467578985977	8.76147518259858	7.40316186460456	6.63048271806918	7.86579595500891	5.14183384215886	7.12347853264625	6.18196917993183	4.42453816977152	1.92267040721116	3.37170716769291	4.45274697034094
TCGA.DK.A1A7.01A.11R.A13Y.07	4.77738505313274	5.66327305998382	5.18369306628089	5.49455664318993	5.12587870188797	5.57303008401759	5.85362353523856	2.36993001884593	4.7686132951355	6.18757576020102	1.87094698338017	6.45902103921168	4.1764591495151	2.94968433059303
TCGA.DK.A1AA.01A.11R.A13Y.07	3.50169518653686	0.486719491787482	3.81794759676077	6.23645633957377	4.77611730874535	3.675970133767	3.0248609313167	3.05802071711574	4.13438192417141	4.64999476327141	0.833581480432318	6.14829370173764	2.97839525248362	2.26552691165019
TCGA.DK.A1AB.01A.11R.A13Y.07	5.32797381131957	2.87084987903193	5.90464963528056	8.83746255184079	5.22760460300032	5.61311662270956	5.87552229801059	5.17019773129486	5.77916366864038	6.92796517442485	2.62179714242883	7.41904010169029	3.47837472824497	3.68993648964278
TCGA.DK.A1AC.01A.11R.A13Y.07	6.039333971491	2.75360928521907	6.36472490816913	9.02669031398943	6.31634857181777	7.0197952687546	7.90834106746382	3.69543452621754	7.19133127584834	7.59519108051122	3.40426379026678	3.1745274206323	4.21959396355789	5.03789173197538
TCGA.DK.A1AD.01A.11R.A13Y.07	4.73640343393509	3.49063534535425	4.19043656259345	7.07162741914728	5.91688249625348	5.20642077860468	5.94097511619225	3.92898326332711	5.42079764746303	5.42358825502186	1.55284181927861	4.99466480732251	2.88030440585769	2.31733301460124
TCGA.DK.A1AE.01A.11R.A13Y.07	4.0851714533455	0.45897331300735	2.46752259959779	6.2010928633827	5.57128395587156	3.93177013406901	4.71565605521662	1.72545287497205	5.89707042006562	6.11043424038516	2.76911654085787	2.90011518044441	3.07623514282924	2.99380114670407
TCGA.DK.A1AG.01A.11R.A13Y.07	4.46438225958805	0.961080041771672	3.97754133146713	6.59440965705855	4.95970407030408	4.98941124800494	6.05198642778125	5.02988754226679	5.5934600939792	4.62225685798771	1.11753310217116	4.26946600917163	3.0804097856068	3.06286428761122
TCGA.DK.A1AF.01A.11R.A13Y.07	6.39313856815047	4.43091529861639	8.07110408459419	9.83640764681301	6.12345971829376	6.88901237649384	7.54138898946622	7.20511985326035	7.50872583684109	7.00652805571878	2.50072074334009	8.38093938637856	2.57608779843219	5.02962515078236
TCGA.BT.A20R.01A.12R.A16R.07	4.62008627125846	1.45420016490328	6.18178616648818	9.13293228716772	4.85342639021778	4.10870706435195	5.36630125511215	4.70106565934812	5.71340996002326	2.18450247456626	2.01758249828525	6.7026471129372	2.7285354991162	2.52809617641187
TCGA.BT.A20R.11A.11R.A16R.07	3.44957605763277	0.514186115245118	7.01385751279576	8.00870861234132	4.76957985936656	2.75972171453734	3.13844921455436	4.57919681933304	3.8569471168251	1.37122428583846	0.59889791605952	10.4724700856511	0.832692312321592	1.75463100024424
TCGA.BT.A20X.01A.11R.A16R.07	4.82032846028409	2.64734675925852	5.08028311799033	7.63148256419771	4.51634290347584	4.95264054359084	6.3196010471583	4.41404552044834	5.84919760949027	6.50189608545607	1.8231917300134	4.93150094510641	3.65398039665536	2.99640682521957
TCGA.BT.A2LA.01A.11R.A18C.07	3.70218845327463	2.92932486914709	3.78741384809071	5.91968790652913	4.39305545520696	2.29145581261101	7.31881233621219	3.50238214031295	2.86240180544672	4.48136998942852	0.721335798131885	2.04417772416818	3.34562536276466	2.84217431759439
TCGA.BT.A2LA.11A.11R.A18C.07	5.34639061667204	2.1001221746116	6.12345718082696	7.07884240332459	6.54674883313839	6.56334751967497	7.96803333185139	3.70381635686488	6.95604250891166	4.82550072302235	1.74854349625278	5.46023512164149	3.1110247615694	4.89200236884185
TCGA.BT.A2LB.01A.11R.A18C.07	5.4691872153807	4.02997294973127	5.80654734934968	8.54140643742536	4.79203253293826	5.53726836407131	6.28025232965325	6.29892283747227	6.52565130612553	6.14264011761488	2.52523203555819	6.69366209152747	3.4218624370084	3.63133714412748
TCGA.BT.A2LB.11A.11R.A18C.07	6.37790356805413	6.84274472556954	6.82483730223888	8.81602399424483	6.01763696278218	6.99556900961214	7.17175292899507	6.23716425814941	6.83700364392415	5.66795739123218	2.94725140641584	7.82376907327557	2.93132922769141	4.98240953565477
TCGA.CF.A27C.01A.11R.A16R.07	3.12270660567728	0.707546503196609	1.66801114408384	4.31899241636412	3.68490900551959	3.12251174033828	4.4949880291466	1.72322762398998	4.20322422419046	3.99412711400313	1.05196315856348	2.24654869964024	2.98756621088902	1.89328454003027
TCGA.DK.A2HX.01A.12R.A18C.07	4.19085220254398	2.52317581640167	7.2737687558147	8.58651468008657	3.85521170124475	4.66137581474289	5.00329553941766	3.80784015261285	4.30230938031384	5.48381577726426	1.56155677094864	7.71710405195027	0.961242671426323	2.49934843022079
TCGA.DK.A2I1.01A.11R.A180.07	5.59686671934256	6.00948890374793	7.60607395285131	9.00804631827722	6.15470717734756	5.67885631305028	5.81734739922847	4.47110038217302	6.4208301391967	6.7820533519101	2.12328176444971	7.25992830606172	3.16473004391151	3.2553345492795
TCGA.DK.A2I2.01A.11R.A180.07	5.25538118976403	1.63317063999103	6.85707984187198	8.89382792545319	5.25477586005474	5.16051984605501	5.64779075257099	7.37178045348761	5.60442426775534	6.77020665047484	2.16322883973109	5.83120064559563	2.95545022299445	2.96798012581997
TCGA.DK.A2I6.01A.12R.A18C.07	3.18586318523348	0.951958523430967	4.06180679985096	6.08937612848165	4.53995956066034	3.54877951258219	4.37905607412778	2.25909832989903	3.46827229232438	4.07486503774303	1.13290879914052	4.10525185597887	1.29854438703371	1.61079453808784
TCGA.E5.A2PC.01A.11R.A206.07	4.32949209934641	0.967876070683396	2.90533295498564	6.64271550864944	4.28581736014402	4.67238138098548	5.91815668477772	2.67225282161688	6.07254458429504	5.04853264715984	1.7413154819191	2.65509345740307	4.02399416253514	3.50643691695507
TCGA.FD.A3B3.01A.12R.A206.07	6.91945509110464	6.03288087169995	7.1668043490538	9.49808316872955	7.82201545997075	7.58182763292651	8.19006991790055	6.46900915646613	8.52252963361954	7.28253988572332	3.03241020827459	7.93125866396566	2.90500054159848	5.3617929187074
TCGA.FD.A3B4.01A.12R.A206.07	6.09247386077999	6.63574949925759	5.92318568981413	7.67529672940016	6.35507063702013	6.45764030010136	6.60371140950358	4.62331204377826	7.33867796638061	6.83372628176324	2.78005763181338	8.38702375587234	4.05892965706751	4.06193168927134
TCGA.FT.A3EE.01A.11R.A206.07	3.57086242970682	3.40893496088257	5.60300104284941	6.33369764043298	4.93829624606235	3.52412401038204	3.7444995189004	3.80728903975655	3.24913846852476	3.60385775102958	0.862631262572619	5.59352614476814	0.195436129369842	1.58760502005953
TCGA.G2.A2EC.01A.11R.A180.07	5.1783584471436	4.67914957515225	6.84214254197408	7.18263870283693	5.71202013372148	7.14041678133983	5.91026935691561	3.07763828528174	5.85371816179179	7.37199613505199	1.71512100327924	7.96603547420157	1.70277171170869	4.21858745243757
TCGA.G2.A2EF.01A.12R.A18C.07	6.43879227501357	2.70534213429317	6.09831829005889	8.9499604834802	8.15524410664917	6.648475697258	7.79501956236004	3.99042158953825	8.46082263608617	6.88133547308743	3.76741962397553	3.41947791072975	3.63880812879866	6.46940250128892
TCGA.G2.A2EJ.01A.11R.A180.07	4.73413605646501	0.992945665005161	6.01255801860303	7.15029970840808	5.36129874333581	4.77216600845291	5.74143202904698	4.98175988649343	5.7531866250689	5.37137415794543	2.16135992871945	2.36315236152743	3.26217524906927	4.13918295769767
TCGA.G2.A2EK.01A.22R.A18C.07	4.56878978731332	5.61939017079345	4.68864900296099	6.29270474635796	5.52999966914972	5.77528143382751	4.8773760592843	3.73867611740141	4.71278028011201	5.3328189059141	1.42152095508058	7.21024563849274	1.73579730301755	1.69955163252309
TCGA.G2.A2EL.01A.12R.A18C.07	2.67097741670257	1.44548388436472	2.1446718802394	4.04875241828405	3.47175847636537	2.43204084422104	4.20107395026364	0.920655978584602	3.70824706137614	4.91512886275448	0.854764519611874	0.529395215803144	2.10088278126336	2.31414544140683
TCGA.G2.A2EO.01A.11R.A180.07	6.04582437500762	3.51834986106001	6.85988367260822	9.32609592105578	6.66185729336188	7.22124029475996	7.92256626690689	3.63245022706557	8.05169915898153	5.92600179140796	2.08354354271801	6.70242988506054	4.02821057504677	4.61419744918028
TCGA.G2.A2ES.01A.11R.A180.07	5.21900740618184	0.829451328327967	5.26083677585839	8.71661584814342	5.49969895676902	5.72566001896355	5.99405613062843	5.36324232765517	6.44512794021552	6.39673662977777	2.31527907248036	6.32162556206448	2.94880684010711	4.57469493813947
TCGA.GD.A2C5.01A.12R.A180.07	3.87796754943389	1.74413045038634	4.17215322871126	7.00882063190851	5.44230174647716	3.74077410924345	2.94095273430182	4.48249784960034	3.95551643059621	4.45534037301991	1.21632629808906	6.62954777991959	3.91609608798872	0.847836598199778
TCGA.GD.A2C5.11A.11R.A180.07	6.36428739581689	7.26263999240629	6.05086458996381	7.50713128233572	7.26421796837277	7.48600252612164	8.10232981784999	4.93182972318047	6.47060936823103	5.74479617224224	2.76233125352959	8.40369665315961	3.29974374147232	4.5191518662794
TCGA.H4.A2HO.01A.11R.A180.07	4.96976775601516	2.74865048710774	4.89525848385185	6.85134058057129	5.30719850680592	6.24340289641614	6.38387532904073	3.6049884900163	5.94665309682337	6.06978593192483	1.72374752588662	5.99528613701708	3.55571745272716	3.46210468427223
TCGA.H4.A2HQ.01A.11R.A180.07	3.91217443591379	1.41200333752323	4.15143825565146	6.48941547645232	4.41353239968201	3.89287533866458	6.29855730178659	1.92417930992999	4.02481665653552	4.84672898203658	1.02891573075571	4.08333959294855	4.2007362336154	2.47508488294878
TCGA.HQ.A2OE.01A.11R.A206.07	4.08108083538701	2.41400862691903	4.40510585060007	6.56225494485079	3.01607405267545	4.29520782257724	5.29114113646525	5.31593887610168	4.08349135312094	5.43816641058752	1.30700764285389	4.54100471190158	2.95520528384371	2.0820212693455
TCGA.GV.A3JX.01A.11R.A20F.07	5.28312102056289	2.45430266932169	6.19527066387938	8.2556889505867	6.2061415513522	5.78903387096731	7.14540097959217	3.94683566376519	6.75531261080974	5.76790369991833	2.43942365551939	4.09677722042731	2.81766480157164	3.55568120278529
TCGA.GV.A3JW.01A.11R.A20F.07	2.80650304904194	1.62496524858422	2.72398061906891	5.4265786132537	3.90166552289645	2.09175371383287	3.51514191800807	2.25118371903576	2.86822165628729	4.65916534585293	0.479997084760712	4.81625184591966	2.51930162855848	1.61107792883176
TCGA.GC.A3I6.01A.11R.A20F.07	4.81483485371224	1.02212129967942	5.27506118991302	8.37627608098995	5.33824050086152	4.98456848565424	5.46452732176849	3.9669243520202	6.64199956669505	7.07959891489036	2.8272371511515	7.22614606953172	2.33016687341304	3.20845483114888
TCGA.CF.A3MG.01A.11R.A20F.07	1.66675457443861	0.0621820716580805	2.21761390261723	3.74348998408866	3.09338510104161	1.53785997158551	2.0745816447066	2.74987353622676	1.69169222040866	2.75766335376083	0.240479903799721	2.2288699687632	0.320639871732961	0.559638644922725
TCGA.BT.A2LD.01A.12R.A20F.07	4.96662776341198	3.63876803199364	5.63799866032857	6.91162600065031	5.3952769597361	4.69556277977492	6.10774482734656	6.28514416131695	4.88214786250787	3.64218169213078	1.828615789754	4.76733121525058	4.6188305011962	3.08365589708063
TCGA.FD.A3B6.01A.21R.A20F.07	6.49765418494657	2.93494380290301	6.86406226298184	9.61060432077969	6.41582673391728	6.6507626782069	7.96354327580767	5.68164412656555	8.08963545920996	6.10553142102601	4.83894576129799	4.18410966520916	3.93848222873982	5.78384687311679
TCGA.DK.A3IT.01A.31R.A20F.07	4.76365064268931	5.12161878247621	5.53262514015284	8.04127284304638	4.24415723953793	5.36377776235915	4.65805161235625	4.58321381399716	5.12862611036682	4.7488476174301	1.41502536507957	7.3580622276397	1.35102665047246	3.49216083844707
TCGA.DK.A3IL.01A.11R.A20F.07	3.82159430753416	5.07157584313878	3.04616119493479	4.58024232764188	3.4957517785411	3.62639370102101	3.41480113603006	4.0287884816673	3.6056212565774	3.61347271809323	1.15074930190615	5.14874260444133	3.17386387901911	2.16043619766802
TCGA.DK.A3IN.01A.11R.A20F.07	5.46248854343813	2.83482164037445	8.34876335483436	9.97984856234839	5.94913218464739	5.30163571479326	6.49824086471625	5.50233895487306	5.78966132694049	7.49504033360631	2.2623664533106	5.51903473474664	2.85127517430436	3.69628321364217
TCGA.FD.A3B8.01A.31R.A20F.07	7.61347931115213	6.77821961353532	8.82767055742792	10.8633136999338	7.57649644623036	8.29997662808525	9.01838165200435	7.36161718609937	8.46610725084365	8.86058916791916	3.23130115333642	9.55331677715575	4.13322596049075	6.1043219811568
TCGA.CF.A3MF.01A.12R.A21D.07	2.63779094034332	0.596342274465821	4.0249817769416	3.48881114890817	3.72340652647995	3.90430701015275	4.4064020765437	2.42257625265902	3.60826337831443	3.71157199516519	0.628031432485286	4.5247111247626	0.347454725082669	1.64117605984819
TCGA.CF.A3MI.01A.11R.A20F.07	3.74452470913622	1.17994195411921	4.00345043867946	5.11955160891041	4.93724544522607	3.94739200546188	5.17072148397976	3.73159912911396	4.76748017602464	4.57902321995125	0.833716780853879	6.4090671054805	3.24320244895626	2.17530103390024
TCGA.G2.A3IE.01A.11R.A20F.07	3.47953916546504	2.53742448430044	4.31995048146184	5.66371854156306	4.265057451573	4.12027765186194	3.63554310260349	2.84795115524771	4.33534240485265	5.79692734771158	0.906054474195159	5.30935659696562	1.99105237586924	1.46618334640126
TCGA.FD.A3NA.01A.11R.A21D.07	5.04896120840965	1.25519762737203	6.35275600651257	8.35463123933513	5.58281887476144	5.22499060115854	6.42523127268655	4.99292689689326	6.74744734029013	6.21518544917295	2.51949445132747	6.58611478857185	2.69086542130145	3.21639277903032
TCGA.FD.A3B7.01A.31R.A20F.07	7.05633089578431	5.20837658442811	9.10295650897307	10.2489924586538	8.05183614307683	8.14099930213597	9.50826094974528	6.86151729133217	8.54299354620552	7.5399241672024	2.62856932324376	7.9047034916352	2.84577314552072	4.64803970464565
TCGA.CF.A3MH.01A.11R.A20F.07	2.46430593827612	0.996449620737017	1.93847862877379	4.37220936819948	3.74166526496727	3.83985991912126	2.58452154328746	2.6899193883868	3.19121485217704	3.08217459439767	0.556707893523785	4.6553338174505	0	0.850799423125483
TCGA.G2.A3IB.01A.11R.A20F.07	3.25765635888168	0.314684190560645	3.594539017295	6.82184609829953	5.30159948707748	2.95138171653365	3.88969913800687	3.30274934161831	3.90231807443738	3.74107861995343	1.45560958779366	2.24687936019344	0.569660589620744	1.70898176886223
TCGA.DK.A3IU.01A.11R.A20F.07	8.20227555722572	8.29515482739623	7.55176502738734	10.0723524061258	8.06280981797035	8.84425998509197	9.8355090176646	6.75719092329752	9.22729353018828	7.10444359981495	4.94199823938155	7.27216026615143	4.92877929957733	7.21300114895133
TCGA.DK.A3IS.01A.21R.A21D.07	3.77662631331107	0.335761837581672	1.95587304174746	5.39760747612839	3.24081389447033	3.64060122455649	6.15002739679482	2.72309754369308	4.71256724111189	4.25365653089401	1.59048922846518	4.0694832833493	3.47804584421373	2.34380575225231
TCGA.DK.A3IM.01A.11R.A20F.07	3.04015090103144	0.721763028015779	3.45275034885476	5.51565385919712	3.50190762815049	2.95596683564781	3.15166635889417	3.82571455576306	2.79334265078182	3.6552144225416	0.955388872832311	3.35421588023465	3.66528377808603	0.752491708887378
TCGA.DK.A2I4.01A.11R.A21D.07	8.17793110901897	5.08239613502342	9.9247192743501	11.6557077195265	8.02976633424493	8.35648302667422	9.41638193988852	5.92933845079039	9.53729712317491	7.13149276915847	7.17928558659129	7.45392130891785	5.20446781524569	7.47570668412501
TCGA.DK.A3IV.01A.22R.A21D.07	5.98576785688231	6.13034729441833	4.76951012026437	7.7787057858826	6.45317663796668	7.41727759800036	6.90543717898751	3.35605408622864	6.31469977559279	7.88758436641424	2.84872931908393	6.62124433142614	2.99718425142546	4.99480597608493
TCGA.DK.A3IK.01A.32R.A21D.07	4.49872340114808	5.07027954384083	5.23067431658342	5.65446869932032	5.07349431781264	4.43338376560865	4.80905279510619	3.74074336397128	5.0187548156127	4.86421586510435	1.61017049866062	7.10041925205767	3.41241989736136	3.44089905911212
TCGA.FD.A3N5.01A.11R.A21D.07	4.23396934756021	1.03368759703371	5.59132071328969	6.97971690227603	5.06163277633823	4.59224141005618	5.32405468888465	4.82281334603693	5.83366071205702	5.24581127487963	1.28692334347515	4.41329101015192	0.689746438493556	3.16489888375409
TCGA.FD.A3B5.01A.11R.A20F.07	3.62757514596131	0.920182440743224	4.22100077288523	7.10935452881518	4.45648557850132	2.55111472910475	5.30861627892984	4.12763662781364	3.44064670929067	4.65829718486211	1.07745861399095	4.47722135201109	3.23822021361414	1.50776927390904
TCGA.BL.A3JM.01A.12R.A21D.07	4.67205814272443	1.32203933524238	4.59197707442164	7.84944317672885	5.14021464909858	4.28915912697035	8.27947808391198	2.56499792880338	5.26630220607443	5.23601036384846	1.82616227789936	6.50393859202512	3.39417393719984	3.54558541120822
TCGA.GV.A3JZ.01A.11R.A21D.07	4.63497447345167	2.53713507684569	6.49441169629156	8.06890574317351	5.50604502248068	4.02653437946314	5.50818675753839	3.92461758709137	5.09322538697541	5.01878548540245	1.99069121985988	4.84759256266612	3.40311584052794	3.08875220401058
TCGA.FD.A3N6.01A.11R.A21D.07	4.86279847173587	1.1327412447662	4.00524552176146	6.83204375454361	5.51148609870475	5.12334850865714	6.74738309715964	3.76192528706148	5.99935120177577	5.69735126683904	1.68675034403459	5.40619129346976	3.79881967200779	4.62653258760037
TCGA.CU.A3KJ.01A.11R.A21D.07	4.7840704222519	0.883020743583784	4.59112212495103	8.03565439609786	4.5288261441723	5.19397924179057	6.85037817476768	5.31006579222954	5.58770948196086	6.00524277392652	1.47486621014325	3.7754925553904	3.61398628500944	2.52829625546787
TCGA.BT.A3PH.01A.11R.A220.07	2.84340675423077	0.376761175399191	3.39733525345044	6.14901002214868	4.70193170432102	2.61980461049896	3.27806157457753	4.36898439553443	3.23648924316984	2.28329953144812	0.446209741889434	4.15198177154347	0	1.03435659664664
TCGA.BT.A3PJ.01A.21R.A220.07	4.94357133544699	1.11921267047921	5.83801929021766	8.27252332744672	5.8340638461729	5.33924187115745	6.39304411284519	4.10191607085904	6.48226966201239	7.72427918292684	2.09081236857461	2.95318597748168	2.13301073710924	3.52644446459013
TCGA.BT.A3PK.01A.21R.A220.07	5.11485860271588	1.72175186499365	6.10774232739239	8.48745566792531	5.37606882676651	5.6131444529507	5.60516257067222	6.89605199250305	5.89949458349613	7.2106586821027	1.59510574197818	5.80085220797151	2.61131934120719	3.68193270641671
TCGA.GC.A3RB.01A.12R.A220.07	3.77124769474181	1.25294340961048	5.98838337303109	7.41250917627899	5.04619707547823	3.60028069132716	4.5740133005714	2.27553967879604	4.29239454970634	5.17281150945714	1.33623547257561	2.45240282275736	1.67347376800496	3.10586242538013
TCGA.GD.A3OP.01A.21R.A220.07	4.83488370553837	3.44325459447399	6.19478548977053	8.08737673719445	5.18044259936388	5.27480227761274	6.62422279091881	3.7571947848037	5.65567543288952	5.2328947920552	1.50106107402509	7.2868206501767	1.67897624233584	3.30025553839861
TCGA.GD.A3OP.11A.11R.A220.07	5.19039183892722	1.74150103081953	6.1068184944731	7.66665402718673	6.14115877754509	5.82727682787364	7.03525536403176	4.26201111253823	6.18125854162802	4.08851477638574	1.86034242987597	8.6477659423193	2.55473443951227	4.77976399757569
TCGA.GD.A3OQ.01A.32R.A220.07	3.26596952888078	0.667931008994848	4.31816833775773	6.30506122351756	3.80202899337656	3.51763808367531	3.77175352038022	3.8695405056121	3.9439381360602	4.54226424157784	1.34759044537675	4.83573104688144	0.606466950483856	1.6351042776266
TCGA.GD.A3OQ.11A.21R.A220.07	5.22984879275222	1.27939034767386	6.53818389598725	7.85328780420975	5.97846581191353	6.16766588283963	7.70616879985032	4.17036730355806	6.16035827609751	4.63091214311359	1.61793658490726	8.50269308298652	2.90393620448568	4.34538927829077
TCGA.GD.A3OS.01A.12R.A220.07	4.71258043450788	2.79639946378478	6.1213016301639	7.8459680756755	4.42453411173028	4.72968066158877	7.05385473138369	3.35515297875982	4.02224685077533	6.69410850667104	1.52141626210683	3.99002881700294	4.25305245566225	4.17941550438977
TCGA.GV.A3JV.01A.11R.A220.07	5.39681078973406	4.29781044520032	6.36188511548485	7.50078388037637	5.57441087586706	6.53704646155214	7.04777602962312	3.06408072416572	6.47725757713861	6.8997375629145	3.02454000637558	6.67819078894331	2.44405183138116	3.95903749550235
TCGA.GV.A3QH.01A.11R.A220.07	2.90409263881482	0.785629773201873	2.49086177237754	5.63094996375786	3.68298773165336	2.0270564350634	5.5698021130632	2.26235474104026	2.82155057536389	2.73586872907358	0.647954256609781	1.24817769100887	1.8244552166802	2.50761706680431
TCGA.GV.A3QI.01A.11R.A220.07	2.46485263759383	0.340401086440587	3.21124958857185	5.55401214217281	4.69881398992419	2.53508442438766	3.79031384443992	1.10041093964736	2.08889467284212	4.10150721128743	0.56946643930872	2.96683720752702	0.318230815048888	1.37517847958961
TCGA.CU.A3QU.01A.11R.A22U.07	2.4916625030984	0.21157936262298	2.22963804991461	5.56742992530146	3.31125044630758	1.5856765255755	2.42063476093937	3.17321058401736	3.14986016010019	4.72053567548621	0.843781900736282	4.42126649128549	0.394506091348222	1.18351827404467
TCGA.CU.A3YL.01A.11R.A22U.07	3.99441854869781	1.52284653860706	4.93294130578333	5.88746552417768	4.46757738895089	4.83463070440358	6.46202280277322	2.7853206936593	5.38928867311304	5.44641174138605	1.01889385377085	5.72377814289545	1.10915761371541	3.29824773416658
TCGA.DK.A3WX.01A.22R.A22U.07	6.51692282729098	2.56136407434353	4.84099991223941	7.74803210209386	5.99657611991791	6.29546235732708	7.19575770933171	8.4596883708496	7.48607114255318	6.59790505850221	7.77917170023814	7.00478408583463	2.88522541524555	5.14250329716722
TCGA.DK.A3WY.01A.11R.A22U.07	7.90616192470295	11.1626025254383	6.67578654399968	10.0308851261743	6.86608385725738	9.40090410444905	8.76411388948538	4.93761339305041	7.52441830476157	8.15817441586555	4.3299399057759	7.50042170466436	3.84473375358357	6.72690068047262
TCGA.DK.A3X1.01A.12R.A22U.07	3.94498306570623	1.64827560525458	5.27325362642192	6.30338626665089	5.09443474920233	4.11394148176384	4.54982113288117	2.50988291734803	5.21061268436979	5.79739695347124	1.46518533129623	5.2761615872861	3.55580290274777	2.45680614923047
TCGA.DK.A3X2.01A.11R.A22U.07	2.92050106967429	0.376816797129485	3.69530516193729	7.32549379275502	4.03550560484065	1.95258073307066	4.09671279399968	2.98632707881226	1.8253440890678	4.14267483118711	0.386183345710763	1.67130313964093	1.50117771087737	3.01995094018167
TCGA.E7.A3X6.01A.12R.A22U.07	5.68859427045244	2.13410235052649	5.17775092558749	8.31464540717035	6.08895999524499	6.35276918082197	7.23768287393945	5.05114504311435	7.01546787650722	6.19599516948893	2.07510392799876	4.84438234385427	3.94612205109955	5.1737310958361
TCGA.E7.A3Y1.01A.11R.A22U.07	3.77765367416021	2.32535928353281	3.5325644482684	5.2804743761332	4.33418410082816	3.99821372065738	4.99180322010352	1.8877147997825	5.28752238920317	5.50846034583577	0.752747225852212	5.72679290127982	2.84460559334794	3.45020829643112
TCGA.FD.A3SJ.01A.12R.A22U.07	4.68237049805605	5.24764308481785	4.74298272776848	7.72461471736197	5.16074982069117	4.5442046527376	5.15375041763492	3.32751441094141	4.30139885768455	5.43847916547586	2.13086019993803	6.82425905354817	3.35967501264418	2.60812320817594
TCGA.FD.A3SL.01A.21R.A22U.07	4.74238324920933	3.36383198250409	5.29268596624219	8.84145252694873	4.77113848218068	4.52790682761016	5.75252469775596	3.46511299148298	5.39046200189482	5.99058279672209	1.83195491172601	7.76202911362526	2.50852306719474	3.10176771884306
TCGA.FD.A3SM.01A.11R.A22U.07	3.44754125663102	1.60336848144163	4.2300308834477	7.32477255623874	3.38014326131681	3.61369062884853	3.76145637357711	3.88905444076973	3.76530559133183	3.82565335739921	1.12148388627365	5.81614281924212	1.44391128887873	1.19187844254636
TCGA.FD.A3SN.01A.12R.A22U.07	4.33361790759997	2.06691594523496	6.84765339239852	7.60902813543656	4.4051029143521	3.75264164632122	5.4157899390137	4.32286863435867	6.39962931743912	3.46234030539491	1.89613628606205	5.58589394467952	1.10717377898825	3.42940171979661
TCGA.FD.A3SO.01A.11R.A22U.07	5.06072947416679	3.0405049324795	6.2597566405017	9.37754467192376	5.08159062515846	5.02520717501946	5.08170131769421	5.95373894864504	5.84586765379676	5.82298756702553	2.54998314135026	5.88150323597307	1.62289357205492	3.09009124233395
TCGA.FD.A3SP.01A.31R.A22U.07	6.16666709863813	3.39874887023475	7.50512393416789	10.0699920988997	6.47041901675621	6.61431982768101	7.44850489299458	5.95803574798873	6.65464740305175	8.03029358710946	2.78367405335366	8.15256885254813	3.54309695671406	4.25659555731706
TCGA.FD.A3SQ.01A.21R.A22U.07	4.77951671805263	5.10381283252112	5.48357871768568	8.22268376181944	6.05309136034815	4.72394036767505	4.68133378113967	4.85699728253371	5.05191208281619	6.57892060383696	2.04023072508416	7.90501756577414	0.868505790899212	2.26165116017515
TCGA.FD.A3SR.01A.11R.A22U.07	5.81476454871484	3.64671178814909	5.86834947628845	9.26774082642954	6.4991237141558	6.43921660573397	7.22689117961099	5.30761459528055	6.05936222211148	7.19046769939025	2.47118795503249	7.33011780800727	2.96564796183388	4.28801150578079
TCGA.FD.A3SS.01A.12R.A22U.07	3.08109901381671	1.0525312825958	2.26273872763576	5.84237193358725	4.7145976961889	2.60943106780911	3.50618683126226	4.46510025156271	3.52768644115627	4.92870193893605	0.67797264673454	3.96752364949756	1.06683357292316	1.61442716596639
TCGA.G2.A3VY.01A.11R.A22U.07	2.64869446085648	0.738016539454001	1.15668367820266	4.7011865401033	3.26856755988904	2.03164469205959	4.04115828041808	2.24201088930358	2.52234877988008	4.42527801654148	0.516978503522117	3.81689727650292	3.15167165521271	1.54384228661354
TCGA.GC.A3BM.01A.11R.A22U.07	4.04181679384247	1.79192385345647	4.09207934281305	6.99194809100756	4.10598411840975	4.34949007354436	6.31969810592974	2.52209962966932	4.12737421982701	5.45840169145401	1.03765413460875	3.42452519169695	2.78921845040249	2.6586456543376
TCGA.GC.A3BM.11A.11R.A22U.07	5.4657634525131	1.32971138253848	5.43831807104364	7.28228344415363	6.57176761718078	6.57803156480443	8.6588354105137	4.02021086034114	6.32476365112274	2.78033109881835	1.38526950619925	8.44441989603139	3.91132951333207	5.01340419351255
TCGA.GC.A3OO.01A.11R.A22U.07	4.05769783967314	2.9930190417757	6.51694617004492	8.49107820452533	5.09188007011033	3.80923381618216	3.83655470379695	3.5059158875999	4.13391354262681	4.43546858203194	1.55575017268167	8.20907198614799	0.65743736785628	2.78349856210424
TCGA.GC.A3RC.01A.11R.A22U.07	5.50686673703885	2.07682206316922	6.93775249590356	9.05204667714374	5.98454739417731	6.1494972225888	7.43104284163415	3.98660229235019	7.19633346671184	7.9052955361556	2.74541396940751	5.16085625072751	2.31637916832204	4.12110660293748
TCGA.GC.A3RD.01A.12R.A22U.07	3.62995361935339	0.807854604062111	5.53550247393961	7.91917109269689	4.72318710987906	2.47762370672357	3.87098240541423	4.76171907272244	3.70016692792612	3.44274448970442	1.25982404537271	4.35846659938573	2.16198675589222	1.55851255300054
TCGA.GC.A3WC.01A.31R.A22U.07	6.77031177156476	6.55377114487785	6.71881511649728	9.46122970866558	6.79202657472619	7.08982900900474	8.02949724269751	5.32543010818597	7.53796772699676	6.98318402067845	2.32991473042826	7.78130299534497	4.59421016447816	5.98209916872164
TCGA.GC.A3WC.11A.11R.A22U.07	5.92294731747111	7.57107883851114	6.94837931859738	8.40141447159871	6.20349566796302	7.3385601787801	6.1883538592219	4.1822467828746	6.19633699867609	5.27999865212175	2.28140474313418	9.51797134672487	2.15435448252815	4.16266121085665
TCGA.GV.A3QF.01A.31R.A22U.07	2.77533461133526	0.890423603785385	1.96746689091714	4.05224615613697	3.48053545673255	3.23617788620269	0.640507841387887	6.15309077137523	2.68068765579798	2.64459466060326	0.786939464899738	4.35032009472592	2.16520076257227	1.28101568277577
TCGA.K4.A3WS.01A.11R.A22U.07	5.93172985554356	5.05421352015429	7.36743179269783	8.74768904170721	6.10081310727789	6.24216113716921	6.86028688267595	5.07058171048242	6.91706122246867	7.01420016813792	2.67692757648812	8.48694020423323	3.58064362384772	4.33716159324007
TCGA.K4.A3WV.01A.11R.A22U.07	2.74252330606243	0.960921612804402	2.65990996385211	5.12450829000931	4.38012670963041	2.29488229710391	4.5283690190912	3.07993356166326	2.35845783607646	3.11699679547976	0.944799168331645	3.74141590154763	2.34667796421606	0.510253052854792
TCGA.K4.A3WV.11A.21R.A22U.07	4.56239674283259	2.20248320530148	4.20999116802344	6.34110507183088	5.59946658676229	5.37279853109449	6.9011179446079	2.36132007322821	5.97884796273256	3.94792793123809	0.955180047675504	6.52905287920361	2.41191890461551	4.06663171403481
TCGA.C4.A0F1.01A.11R.A034.07	4.26285790432826	1.72092548114245	5.68826097663057	7.48281511313591	4.40827475574123	3.98568065940183	3.7830529806579	5.17683589278897	4.85257574925983	4.77452880066223	1.78644971499186	5.81608580689207	3.65476470491862	2.6689813970277
TCGA.C4.A0F7.01A.11R.A084.07	3.46716938358639	0.583711465789152	5.13111717415761	6.78250645501915	4.41613403153347	2.44518582053191	3.70200959528373	3.84532155899525	3.30446081651819	4.21065381219506	1.07963075073334	6.1386443465354	2.72107336740261	2.14912926990993
TCGA.C4.A0EZ.01A.21R.A24X.07	3.14114207749694	0.940190495090567	4.27298026594657	5.28885065648782	3.07506607256867	2.94295425306346	4.36189397336467	1.29457550914324	3.33724311949597	4.62035767237421	0.753701816059442	3.30623289588897	4.65776223112376	2.52927124370593
TCGA.BT.A42C.01A.11R.A23N.07	3.35364003825326	2.17343706934256	2.70418980044984	4.83070909002911	4.30852637072308	3.65517755671635	5.19727354998641	3.70634782763367	3.36360186623805	5.34335096620051	0.700894591592657	5.19749238694379	1.89602038576019	1.38918130738824
TCGA.DK.A3WW.01A.22R.A23N.07	7.06898890888951	2.05508215073643	7.2477472686322	9.7269433700547	7.39367821887613	7.94854027373106	9.22317478873822	5.8223889501843	9.27861633274401	6.41435882215975	4.30254116411193	5.4054173690912	5.24554521053461	6.16356112427395
TCGA.FJ.A3ZE.01A.11R.A23N.07	2.79988092891886	0.64887905828417	2.04263339685017	4.00340828739015	4.78637186079382	2.03781449787557	4.57039629434095	3.67803807934219	2.84568062986707	2.07169403326968	0.282650362447641	1.81930769745184	3.4143022278787	0.842375488206288
TCGA.FJ.A3ZF.01A.11R.A23N.07	2.67345233790769	0.926896972345492	3.60535325467326	3.80193975538718	3.19287379892813	2.67077243217321	3.04421508446832	2.2491692611837	3.04404895882566	3.86652228501125	0.739218610886908	3.63319850521066	3.3841015243051	1.4919556843295
TCGA.GC.A3YS.01A.11R.A23N.07	4.87115840753145	1.60646546682478	6.39242163228614	8.70277618790659	5.59927167605685	4.84901187495589	4.78887474632301	4.32287708301971	6.44121596245555	7.04369774166513	1.73491129017975	6.05888464053686	3.86475974056969	3.00405188450708
TCGA.GU.A42R.01A.11R.A23N.07	3.46611079807952	0.680000237948868	3.61456381682545	5.58667553796563	4.00545824265893	2.98235495054435	5.08057436481642	3.7247710910812	3.56892811587675	3.15929010618454	0.95322870695676	4.46340863975541	3.46836676486211	2.62692968642004
TCGA.GV.A3QK.01B.11R.A23N.07	5.32996940471441	3.82540577026034	5.7108234169909	6.95172112336795	5.79558734936066	6.53271716744225	6.63718603157284	3.30451032143998	6.80505550586304	7.41389021337012	2.26863515291109	6.24841333766693	3.32662978806032	3.82101624855991
TCGA.GV.A40E.01A.12R.A23N.07	4.64547661740215	1.13410788423663	6.27020869712604	7.75010924996873	4.83941327755818	4.63218472653299	6.4702696710896	4.90199859319286	5.97898596062547	4.39463760810067	1.29677565284843	5.14496127616815	2.96717988090197	3.29626650379433
TCGA.GV.A40G.01A.11R.A23N.07	2.39423778038514	0.336640863554759	3.41695155500421	5.48240001460969	2.85099337429295	1.80637572382419	2.56197034417063	3.04062573228746	3.48402592427992	2.49287864820573	0.20402982403518	4.33291788279453	0	2.09389816258555
TCGA.K4.A3WU.01B.11R.A23N.07	6.69819882230987	7.82090966948513	5.76602890454594	8.34879964493539	7.08266959386913	7.48584258154212	8.12743207909453	6.21941760751835	6.41443781237474	6.5400908322665	2.38911276831175	8.32673853248678	3.90949122052275	4.75438514310388
TCGA.FJ.A3Z7.01A.12R.A23N.07	4.41922696870812	1.24900523777399	5.12634622952249	6.43472460614416	4.54251047929876	4.49774114528618	6.0214807790539	4.31073036716867	5.70461355450601	5.07608016949772	2.21745736338183	5.71137104527372	2.76361265666633	3.43348028644335
TCGA.BT.A42F.01A.11R.A23W.07	6.93355519943453	6.26073301071695	6.84360087464414	9.67918090122692	7.22286239359581	7.02320318968466	7.99234136451743	6.07625202765581	8.43697624366818	7.23654045230451	3.61383893627155	6.02225836284585	3.94170944867332	6.13800755924326
TCGA.BT.A42E.01A.11R.A23W.07	6.12791117663471	2.48543134632379	5.53629696139216	8.6661224756824	6.75754873163185	6.93514264910309	7.76334150013397	4.77881090747688	7.9484960719906	8.79782847977651	2.81652007364287	1.62698143483692	3.42168456225496	5.85458417862117
TCGA.CF.A47T.01A.11R.A23W.07	2.44162039906494	0.7969764081189	2.99860444490152	4.16722601749453	3.34974446349674	2.31456210659832	2.15856197662924	2.41102572468894	3.1382066630822	2.2449479310478	0.658755629176891	4.17194748424179	2.70868287874807	2.00759021470335
TCGA.CF.A47S.01A.11R.A23W.07	3.63858551036468	1.24880253665392	4.56783827569571	5.71199481491344	3.72297656477765	4.37787382649438	4.07895245032593	4.34933649088782	4.92572032917087	4.07717462313961	1.10881830917533	3.71934264666604	1.72507513082601	2.60805222046695
TCGA.CF.A47V.01A.11R.A23W.07	4.07206830132231	2.10227924414509	3.09410552964458	5.44534226479668	4.70791821733494	4.38031397650827	4.9302858746105	3.53496022632821	5.25178907209467	4.87328660714586	1.41640937461795	6.64988376352873	2.45513231904692	3.6048304370991
TCGA.CF.A47W.01A.11R.A23W.07	2.56848934163875	0.443412872190496	2.68935281348547	4.57220289629809	2.87867526784652	2.11837552256172	3.48798252908629	2.3759453281952	4.22284514684396	3.74528036489708	0.697037353655781	3.71656412654921	1.38636918274319	2.10497398892162
TCGA.CF.A47X.01A.31R.A23W.07	3.0746987932166	2.32261625401093	3.83802095760383	5.1724459964761	3.90438963283964	2.87150583957599	3.26053760831966	2.61302723375676	2.75954410498461	4.58335059110837	0.781206097419797	4.57087554853106	2.48770020411729	1.49205826503495
TCGA.CF.A47Y.01A.11R.A23W.07	2.9151152992037	0.810624931799626	2.15130682509957	4.56063588007486	3.63578993745021	3.17114517245465	5.30141485053927	2.91173867715477	4.00429523064616	2.99264155502322	0	3.5906981410237	1.17474309759268	1.72023468019741
TCGA.FD.A43N.01A.11R.A23W.07	4.86113983932058	3.55807682546853	5.73589493830675	7.48618746587339	5.07424421289276	4.77639812315558	4.85632925978479	5.68373029943642	5.45803164128362	5.82998144576794	1.947707249936	6.16699304072897	3.7857921590708	2.95945487891788
TCGA.FD.A43P.01A.31R.A23W.07	7.05811162521822	5.58221531317619	5.78986387982744	8.52864437399498	7.55094183166991	8.35296514181158	9.09172617858119	4.24174282905444	8.49607337850052	7.71559140505449	3.87606859314708	5.19261786346445	4.19484511674623	6.69327088554055
TCGA.FD.A43S.01A.21R.A23W.07	7.05613539478066	8.74289041093281	7.63732493436209	8.93549681858249	6.64635394660622	8.08812352140166	8.9134974605199	5.27928206887285	8.17824325585423	7.30336522869683	3.36778105632586	9.67501924858023	2.98951822505326	6.68926001711617
TCGA.FD.A43U.01A.11R.A23W.07	6.61678663588636	5.38719297334242	7.16472647631562	10.3251003864192	6.22232249870033	7.20568984665938	7.72675402430467	6.04982349175417	8.11556927679177	6.87883444668364	2.75870261839298	7.60330639214193	3.69509590476404	6.01069928901475
TCGA.FD.A43X.01A.11R.A23W.07	2.31733534988699	0.238741288153388	1.74176924235921	4.73380888039463	2.74828211426365	1.89010297971398	4.08201139070216	2.23490597507399	3.2277458829993	2.79404149690568	0.567851897873114	4.36162689317942	0.278533581673098	1.36131920155722
TCGA.GU.A42P.01A.11R.A23W.07	2.78884356656136	0.673274664114155	2.27967821849411	4.06936410653955	4.20827995193372	2.3188908491742	4.17204022287132	4.80955004962497	1.98904920980088	5.06424911964855	0.613949320444899	3.59276908733942	2.88760410282055	0.707789805450313
TCGA.GU.A42Q.01A.11R.A23W.07	3.41199080861697	1.00071768368618	3.66963693328061	6.37779339597205	3.44526763144358	2.36157724446369	3.6171081574618	3.32215421492825	4.44138943923385	3.77435484511704	0.915465897069605	3.87044547564744	3.64749396041286	1.79626548895221
TCGA.CF.A5U8.01A.11R.A28M.07	2.82307217859371	0.871716627327181	1.48918859382178	4.54577312280301	3.59399748296011	2.38461118061791	5.2495728954671	2.74755833220515	3.99351709142815	3.94511136367645	0.260152982009393	1.43835239189628	1.73492189343868	1.04061192803757
TCGA.CF.A5UA.01A.11R.A28M.07	3.02612987836495	0.464941591882921	2.35227352736084	5.1517732873819	3.82789146356542	3.07034036191411	4.25263377012575	1.91978170352749	4.15564875776622	3.08408127760138	0.497832704868054	3.48699424321534	3.14693763108985	1.57922843028578
TCGA.CU.A5W6.01A.11R.A28M.07	4.2124011333804	3.04888667277498	4.07570606556772	6.55003872477549	4.57059519149739	3.65305855545271	4.37196155405277	4.70108970078005	4.52547978699862	4.83851314518545	1.28428310426783	5.90364911092555	3.47622175721857	2.8894346028682
TCGA.E7.A5KE.01A.11R.A28M.07	2.12422412945035	0.715454726385002	1.69795758731672	3.72098243020978	3.58593390299518	1.34262658053166	1.16407097707723	3.45982413543616	1.82990047592742	1.18542257083764	0.421960131877167	3.02609951689952	2.3847617250875	0.882760416387591
TCGA.E7.A5KF.01A.11R.A28M.07	1.937364416788	0.198899017851647	1.3759267256557	3.77386583811397	3.39999852737806	2.18457061812232	1.26302802638845	1.06383611275315	1.96827055784934	3.91178743882337	0.119341620016809	2.1739277559693	2.78370795962505	1.12201002012581
TCGA.FD.A5BY.01A.31R.A28M.07	4.21894898695563	0.965365820576094	5.66559506302515	7.44208095273231	4.68034833263033	4.26836855446607	4.74702638320691	4.21211795791892	5.88326118146368	3.98866651097212	1.43149576438349	8.02161563490224	2.6764068386683	2.24665130299963
TCGA.FD.A5BZ.01A.11R.A28M.07	4.31669373162406	3.64644523434013	6.10058208365884	8.08300146553022	5.41632011542993	3.43139747075244	2.98452641822584	5.30947715082346	4.13545392512684	5.84692951858778	1.9030714762527	8.15479721403189	2.35339842263352	2.35004456586269
TCGA.FD.A5C0.01A.11R.A28M.07	4.19817108424069	2.83486421562489	4.62250752604793	7.50216939127254	4.7819357661318	4.29258118776499	5.01354658107316	4.80964672843179	4.54011850733443	5.05252023187095	1.32736746463457	6.60852174979138	1.21636249972343	2.07966824243674
TCGA.FD.A5C1.01A.11R.A28M.07	6.17589782036979	4.29815165920263	7.58618285119698	9.74723314221902	6.10591670848791	6.55060011315635	7.76095553116005	5.63311263587169	7.86650423167572	6.63559334130996	2.62934584289309	6.79609331376539	3.05580967549087	4.85568578271174
TCGA.HQ.A5NE.01A.12R.A28M.07	3.91424281231588	1.62821765644359	6.89828407441764	7.36657977713321	4.17921558286052	3.97205048936651	4.09144725703714	5.01515096620641	4.4298568109855	5.74245361416314	1.66858043728776	6.25663566029008	0.344480792377376	2.28569812595812
TCGA.K4.A4AB.01B.12R.A28M.07	4.07404401022694	1.27443909944627	5.11220780650667	7.58282875159194	4.61920135158292	4.40637577236007	4.2175463884301	3.78765574982733	4.85900795307839	6.48024411491728	1.80090176466876	6.0181657343221	2.42987713104214	1.95341425081975
TCGA.K4.A5RI.01A.11R.A28M.07	4.257620232533	0.716753528138837	4.11084632545464	7.5386670928895	4.25319318747179	3.76582586928562	4.29132797542685	4.32548200485281	6.12914315400072	4.36650406979486	1.57691624386878	7.76258311940564	4.42360502891409	1.99570158518629
TCGA.K4.A5RI.11A.11R.A28M.07	7.43392897510526	7.71849346093594	9.62661506880297	10.091486889261	7.2789883697365	8.6392244145417	8.87135207193319	7.33252353253731	7.93360471353863	8.11100835264955	2.96559048167948	10.2630935087443	3.3378015353609	5.92642172469745
TCGA.K4.A5RJ.01A.11R.A28M.07	7.7650523409934	2.18925516984211	10.1438792580463	11.5797168120697	8.79614213019512	8.72588970626145	9.98002598226106	6.35419072677951	9.40261633261292	6.90944310870556	4.606231985128	2.79739549813876	4.75344457059929	7.01805437159942
TCGA.LT.A5Z6.01A.11R.A28M.07	5.07540277443618	3.70987233669326	5.0300479662781	7.45441722637121	5.66007649158565	5.39540952912979	7.02477270148025	3.82993151121115	6.15375810122826	5.28655591347862	1.88464961205087	5.6504161735255	2.02921148185729	4.26166620258579
TCGA.E7.A4IJ.01A.31R.A26T.07	5.0373556330556	2.38497865644215	4.04116643913053	5.89300084513492	5.50467422524602	5.63920821379139	6.96680325970576	1.85735849694603	7.27104475862707	4.68668540441017	3.62939726910362	3.26657744626973	4.15820912623906	4.41177196298045
TCGA.E7.A4XJ.01A.11R.A26T.07	2.29790310507656	0.506998410477922	3.13803487940189	3.56942911270799	4.42204513953927	1.92594540985571	2.66738258132287	1.94002884221053	2.76812571036766	3.71587141155186	0.848717698276146	5.24416553379731	0.264201837802563	2.61480405785787
TCGA.E7.A541.01A.11R.A26T.07	5.90989546206091	3.48700470260397	6.36443274409906	8.16970394574349	7.07802763528523	6.69539494646528	8.54376484573652	4.36428606421886	7.54380911513984	6.04718936371245	2.26873240052111	6.16684859610692	2.17910722894945	5.26309451687486
TCGA.FD.A43Y.01A.21R.A26T.07	4.60028089110507	1.76431200419678	4.65623333261497	8.2514918308741	4.6166779109806	4.55558352455074	6.32935638885312	3.38996912061389	5.85739125695044	6.7352987697202	2.45988216055619	5.4793646322273	2.89288338163749	2.60544692278624
TCGA.FD.A5BR.01A.11R.A26T.07	5.55601060001299	6.95508769374485	7.45434601991774	7.98496326265887	5.86034522915392	6.89755549444783	4.82899850697152	5.18069076301277	5.71781073938211	7.53503270346132	2.3061225670526	7.90578336569395	2.59620754365503	2.8888503817673
TCGA.FD.A5BS.01A.21R.A26T.07	8.17754222511346	8.68527417087615	8.98706193035392	10.3476799025791	8.54495290151328	9.07265722756185	10.4146747189369	5.86570367727519	10.6449347702482	8.65953322851858	3.26946492179874	7.44970324407457	4.16627692601467	7.79835255714514
TCGA.FD.A5BT.01A.11R.A26T.07	7.02418864742926	5.99318247346269	9.11474656955571	10.2068647924853	6.99407657646668	7.86392644014409	8.73014237172239	5.57048016939922	9.31445109329914	5.57766749501197	3.65066153941129	7.01664467342464	3.82794477842692	6.28896755513983
TCGA.FD.A5BU.01A.31R.A26T.07	5.28917332682778	5.67887344635603	5.61500776955877	8.3468019579879	5.46730673075703	5.25987566013384	5.27141853522602	4.73103309745064	5.73348927658975	7.03354083517513	1.98975482278183	7.23002781444981	3.01954807885663	3.54291423388371
TCGA.FD.A5BV.01A.11R.A26T.07	3.33734076717781	0.442838254631188	5.53911806915965	5.551883122917	5.06169663850804	3.50377419996133	4.83607528738168	1.86906147001027	3.25853587200497	5.3098892079531	0.838094295721666	4.96748902817289	0.515266081526206	1.93918895807108
TCGA.FD.A5BX.01A.11R.A26T.07	5.07128701574474	1.09945844101151	6.1368294962409	10.3841537567497	5.23990192696219	3.8953257936506	4.93968392086787	3.75397957804534	7.22663146399127	4.20996796504477	2.43763773790086	6.85155858863064	2.94171827471141	4.4191815442836
TCGA.FJ.A3Z9.01A.11R.A26T.07	2.47404188704723	0.44653411579821	1.93336236707061	3.08845506465837	4.37584007833365	2.22594022098565	1.638323864894	3.18426753091982	2.64307135916923	3.11361716178545	0.450558645987123	3.28816580811372	3.56775872983442	1.1659440877706
TCGA.GC.A4ZW.01A.11R.A26T.07	3.63575756558553	1.79847171869536	4.02135494364239	5.86703446079317	4.94842425440556	3.47769872899066	5.8582581738499	1.59864775210119	4.69859296529522	4.94184813131646	1.40284900108424	3.87767558130985	0.681021492888312	3.30999103926007
TCGA.HQ.A2OF.01A.11R.A26T.07	2.44658261789903	0.383253128827468	3.06937342416145	6.3297764382362	3.90429638574088	1.60708714076329	4.20629909237049	1.26891280564626	1.64689275245223	2.75522943379768	0.5563572968898	3.05614312524103	2.33655407299889	0
TCGA.HQ.A5ND.01A.11R.A26T.07	3.69350924852364	0.719647983554947	4.04028990190859	6.29729033850474	4.85048862455794	3.94075172729206	5.69748434406036	2.22823643775752	5.03984743114588	3.90385775041946	1.35472911692076	3.83948629902853	2.16007102139746	2.45796194445268
TCGA.K4.A4AC.01A.21R.A26T.07	4.48825565461944	0.63255447227567	5.83365636984809	8.62156721234269	4.54261277516952	4.77152219568615	4.82014622201933	4.4550281093326	5.69677447483908	6.87046089604695	2.29888842863892	6.01981179164524	2.14653850894069	3.02329084251668
TCGA.K4.A54R.01A.11R.A26T.07	6.09372167908782	1.37173882583792	6.75343981605486	8.57230227465687	6.88404802361865	6.94392031144252	7.35292769225865	4.20884391403445	8.20946511783877	5.53307426894786	5.27085587925667	6.76681326917366	3.20603799497127	5.44075623857212
TCGA.K4.A54R.11A.11R.A26T.07	5.44854757276951	1.73262961940743	5.8405465756627	7.65166630679857	6.18329110866013	6.44547972141892	8.06245250329361	3.96443919695083	6.51792604447993	4.01553325096438	1.99529333845743	8.93458162411242	2.34485924465117	5.2718140876706
TCGA.MV.A51V.01A.11R.A26T.07	2.82059082357995	1.22557527013406	4.15583657515841	5.44860406721475	3.63917254306579	2.51810989476698	4.28189053013848	2.8958590848639	2.16629652513735	3.53256632326751	0.573390847457547	5.72778886958289	2.16212545824227	1.50842865253186
TCGA.BL.A5ZZ.01A.31R.A30C.07	5.65718125487437	1.55816402378004	9.97236913890052	9.9179635399533	5.30987804648293	5.32100199400902	7.421746333869	6.26709098183483	6.71812229047937	7.35565942577357	3.37492276944854	7.45273123313883	2.53389143122959	4.1666511809498
TCGA.DK.A6AV.01A.12R.A30C.07	4.59888335031884	4.34220220939864	5.03314099347182	6.6850802697158	5.33928983398318	5.23141157365949	5.62360049936315	3.34091746557758	5.51226109190577	5.39497022818718	1.32737136220416	5.02840456331762	1.77258513480455	3.39310038758687
TCGA.DK.A6AW.01A.11R.A30C.07	3.47468733485329	1.04498730623154	4.16406603966286	5.35493337726929	4.34741205069013	3.64580297500973	5.05252078438086	3.09202456084387	5.1537687440668	3.74529112288835	0.997443824989017	4.25733049561151	1.38384528202816	2.67127072403
TCGA.DK.A6B0.01A.11R.A31N.07	2.89689537663689	0.0631146783079199	4.54809125029862	6.06983013599875	3.04299108358341	2.44229851504213	4.29820682811169	2.50795609575392	4.25039737408721	2.28942136451462	0.806246509495084	3.96281683712406	1.95295145156827	0.974455891020679
TCGA.DK.A6B1.01A.12R.A30C.07	3.15527426488983	0.59887091791399	5.20815992609555	5.52229208263264	4.10735909206357	3.57840518499854	5.6379405186566	2.3603551117495	2.99755497739257	5.08019715526847	1.21998068750377	5.41341814445766	0.648808800840899	1.72765911254674
TCGA.DK.A6B2.01A.11R.A30C.07	5.89920109524508	4.2829228981155	6.67375096022281	9.30197725156492	6.47459000209222	6.39766377829865	6.85366053493335	5.64813931372108	6.34806530301418	6.75982428389491	1.8463214376219	6.89050327374799	3.36247881301414	4.50941082134509
TCGA.DK.A6B5.01A.11R.A31N.07	4.45718826781401	1.6136599411919	5.27113154813716	7.29261158732626	3.86551627901752	4.77140394071844	6.3942182039425	3.44110407581638	5.58073961522619	5.87925485362324	1.3487528429335	5.11004863426324	3.46904758933652	3.13359640355793
TCGA.DK.A6B6.01A.11R.A30C.07	5.43845691534049	3.99560040299077	5.4018359227513	7.03485072293602	6.38010570290736	6.05440524208626	5.10920340420052	3.40942163583046	7.17728310498769	6.39792785771087	3.32232322761564	5.2395270789134	2.98447098946691	5.09804050743252
TCGA.E5.A4TZ.01A.11R.A31N.07	3.77138971541939	3.08392174915369	2.51103388952797	6.83458163325696	4.5945680641576	2.92155470181916	3.43512874244237	3.72303762941452	3.27546806247838	4.21233587416207	1.13423531383999	5.34146910576077	3.08608720429496	2.81122439491236
TCGA.E5.A4U1.01A.11R.A31N.07	3.02988249403894	0.452437077723654	1.74018998378144	3.77436471306915	5.01965884343902	2.75350836328562	2.35823483733876	2.88523872979735	3.78458313447135	3.95489421979703	0.66444016402749	5.72314426847714	4.55669573698015	3.57542125489226
TCGA.E7.A519.01A.11R.A26T.07	4.65783067179123	4.2970056371081	5.361274089624	5.95588810472725	4.56413655283591	5.81183581542004	5.67787155339969	4.94862257055378	6.78861554857271	4.04378193705083	1.51120835467138	5.59934197842269	2.27434329270723	3.46733165655231
TCGA.E7.A677.01A.11R.A30C.07	3.83821862927457	1.27141061223838	5.09775689455836	5.62497209149272	4.158855898053	4.65191259557364	4.84499482841304	3.70575498607188	4.68293590460435	5.31829514650959	1.85832137271154	8.33198199737	2.0214283364773	2.42478775280942
TCGA.E7.A678.01A.11R.A30C.07	3.77659389739465	2.8031026269937	2.84521458520489	5.19161486930554	4.89584197913599	4.74521405839277	5.00042547477384	1.41297462331191	5.51757691237159	3.27341145091384	1.30118348173275	3.53512497308286	2.09206974782887	2.78047808868503
TCGA.FD.A62N.01A.11R.A30C.07	7.99544649141552	7.11682201129777	9.84411498243722	11.0051040334192	8.60606110151947	9.22285911977618	10.4914714948579	5.8224904261163	9.50677471207535	9.19840967964267	4.1816689275519	8.35485126760053	3.07703593426621	7.43010960947846
TCGA.FD.A62O.01A.11R.A30C.07	3.43609574586861	1.81890667531515	3.70899512581827	5.7971248303114	5.07902729016193	3.30809206560805	3.40019778801033	5.51078149314823	3.21905165771609	3.81406841923543	1.09246230279432	6.78000358118647	0.455174858964072	1.36552457689222
TCGA.FD.A62P.01A.32R.A30C.07	5.64440810951403	2.74859881069543	6.70632598858239	9.07202229898806	5.98807472482535	5.77304236699889	7.42069782764067	5.56462718761781	6.98562991085604	5.61422690209447	1.73350832743395	7.21409830788007	3.11921959626432	4.67657207545332
TCGA.FD.A62S.01A.11R.A30C.07	5.48932700246968	4.76179167499921	6.83207592850442	9.65235309323491	5.66027650401578	6.30370545225185	5.75078189383527	5.03213640620335	5.48764966081457	7.9313462155719	2.2451116990865	8.25062097235253	1.4347075360444	3.67901836321061
TCGA.FT.A61P.01A.11R.A30C.07	5.46436659001674	2.28719287230924	7.73771183824169	9.09112171164701	5.49953465862145	5.336780032946	6.40169305098145	3.43742270331722	6.94316315454548	5.8249052946065	2.81600491153388	7.11639667635149	2.85707202815168	6.48795898093396
TCGA.GC.A6I1.01A.12R.A31N.07	7.13988553187176	5.80052764371759	7.76692384862758	9.99153051140036	7.17504174177987	7.48142265085297	8.92277296240373	6.08249897723283	8.80745959517899	6.54223173427402	3.63015826858335	4.17536713836789	3.46360624859946	6.51161509710725
TCGA.GC.A6I3.01A.11R.A31N.07	6.06945420018581	6.04338343164904	6.13143823888274	7.90581025067159	6.59168650173114	7.06899895770945	7.83062583233283	4.19122788494942	7.5700430897222	5.29443327824783	2.57077519008331	6.61044111442046	3.43903064359572	5.25016575019362
TCGA.GC.A6I3.11A.11R.A31N.07	6.93166576453734	9.73781126446664	7.85564126008035	7.75390763423476	7.214175427794	8.81899596985947	8.24439784428899	6.56517455282409	7.98329906215677	6.20532994896873	2.92718228426595	9.39184777050488	1.17902538476016	5.54895134071227
TCGA.GD.A6C6.01A.21R.A31N.07	3.01851738626878	1.60829006607193	5.54634126062686	6.96701722592926	4.44522963040493	3.04310513529126	3.63391622772092	2.4860240690064	4.58152130074164	1.6188024652975	0.80052605712964	4.34186401212775	2.04812504209083	2.8383870797782
TCGA.K4.A5RH.01A.11R.A30C.07	7.63100773284805	3.19796607787215	9.27177700161336	11.0712440387867	8.7408074248861	8.58666507097611	10.2920538886715	4.67628589578442	9.27720686384645	6.7725798272514	4.10446246985095	4.55837702295831	4.93104556486378	7.78937388006343
TCGA.K4.A6FZ.01A.11R.A31N.07	5.03288946096102	2.62542231762656	5.59283635542779	8.40634080631062	4.97973697271585	5.18753772594562	6.11994109647294	5.83999975422017	5.95698551289027	6.11724205174592	2.19331229854951	7.20939529863136	1.80552117065916	3.04073465463994
TCGA.K4.A6MB.01A.11R.A31N.07	4.03131979076455	0.968737486930465	4.57591163960526	7.1970789467923	4.96359733656625	3.40892017507057	3.90472248132502	5.61844028731394	3.79057577641413	5.6166811613326	0.831105450218459	5.95856573606052	4.03831873710777	2.41134488844903
TCGA.LC.A66R.01A.41R.A30C.07	6.14360417032585	5.40011069493595	7.06205242930899	8.53032058489356	6.69074656507649	7.05314290464743	8.09179224634898	5.2207129148147	7.65648583877358	7.37409267805591	2.29096406536496	7.04521831793067	2.08276691934362	4.50910673730638
TCGA.PQ.A6FI.01A.11R.A31N.07	4.471316760004	1.7258486809368	3.68747220968124	7.11202187934829	4.60898681149503	4.40570802485868	6.2050138171283	4.18116014273765	6.08049088895754	5.50498578650141	1.52680552055104	4.62114683291953	2.69973594924294	3.81226203528232
TCGA.PQ.A6FN.01A.11R.A31N.07	4.68184514665775	5.9111153252029	5.06430939961002	6.88390917302413	4.78306684820591	4.72957551878324	5.56725469410815	3.64450262286043	5.82043690174635	3.86993061269363	1.81895296917898	5.9202342209193	1.03895602276919	3.85102938806459
TCGA.R3.A69X.01A.22R.A30C.07	5.8521206497034	5.45005908262562	7.37418567020395	9.22398652194484	6.32680271282349	6.46667556825398	6.55282199746859	5.64602013581935	5.92085516477049	7.2745309764715	2.4779304325975	7.76087407610601	2.47210875986833	3.54344639046565
TCGA.S5.A6DX.01A.11R.A31N.07	6.44927402306628	6.10029900428482	5.99621581772803	8.89388652912086	6.3483149387653	7.28063595875808	7.72692633576574	6.38658756960102	8.26587050160655	4.69373226449526	2.57158118223609	6.2310108059391	3.6024428586792	5.29028800198471
TCGA.DK.A3IQ.01A.31R.A32Y.07	3.66892700661803	0.869007223005437	5.137824640175	8.71195431966574	3.06960875008402	2.75830708066739	3.48605715020374	4.16344147845152	4.20964243093179	4.35736901705734	1.43435993392665	8.53062008513016	2.78366420235081	1.34397626006754
TCGA.E7.A6ME.01A.22R.A32O.07	5.31433017957215	3.37390599921169	4.43653448105792	6.53701499510932	6.43466092700027	5.55248806405576	7.96181829204773	3.9428776858099	6.13612808030219	5.20471980753598	2.94570765750855	6.16241281096257	3.67652378530573	3.79800902761339
TCGA.E7.A6MF.01A.12R.A32O.07	3.32127587609786	0.954321000408057	0.549258331042059	5.17587469385422	3.17337742132172	3.91457110592595	5.01173521670676	2.3358743463123	4.01208771242067	3.13404018076695	1.20298887004604	3.32042310757367	0.957725529106745	1.99530360533524
TCGA.E7.A7DU.01A.11R.A32O.07	3.08999243133518	0.753875156856061	4.73559417969277	5.43056180641595	3.46367957018287	3.62250077948722	4.21966063312584	2.09669483310739	4.15122763847377	3.77339507690873	0.57132835872428	5.40970949237476	2.68902825013529	1.46738383075773
TCGA.FD.A6TF.01A.52R.A32O.07	4.55124366208724	4.69171944453734	7.0980122061382	8.25940651186935	4.56134455697412	4.71876437962647	5.74648418116665	4.37715275104582	5.18002045884634	5.17387098152272	1.59234447648678	7.74624587535105	0.470493493787559	2.76771835168512
TCGA.FD.A6TG.01A.11R.A32O.07	5.46845845307153	5.02228340315309	4.68324051602402	9.13267215158678	5.64149577145398	5.8490374680575	6.30174315852292	4.57702112550889	5.7040780935721	6.75536832037851	2.13612377794643	7.77250203607854	2.40741590406564	4.26277139057682
TCGA.FD.A6TH.01A.11R.A32O.07	4.62579196295386	3.60162351421373	5.76435832666754	8.02290818698271	4.82592878394271	4.36265137302539	4.86644414500808	5.69918382354215	4.85594607350377	3.93817285634516	2.07307872169352	4.59984007433312	2.14390464171034	2.63087138301258
TCGA.FD.A6TI.01A.11R.A32O.07	4.35553943830992	0.900881947072365	4.92441164281205	6.88085808976437	7.16198916038643	4.36944668914902	6.10124990739396	4.62463244274009	5.07298576263849	2.41110078908541	1.15998331186262	6.74019294952629	2.05608621058747	2.58325430070498
TCGA.GD.A76B.01A.11R.A32O.07	6.09217636959966	5.80974682823682	6.84736557219702	8.40115915680512	6.59142298040296	6.57261589212733	7.23566000005076	5.29466407819343	7.22913675336052	6.82827487470438	2.10109228894134	5.04129329747963	2.76957775050706	5.62953730996095
TCGA.GU.A763.01A.11R.A32O.07	3.19984093360488	0.182243926626258	2.58830748958458	4.89973729974272	4.11830989455344	3.3929569157742	5.17476474348909	2.15118665268982	4.67586109607918	3.69573775654603	0.644382427155686	2.83049624290406	3.53566483199324	2.21778907075549
TCGA.GU.A766.01A.11R.A32O.07	7.38010925525086	3.97358916844324	6.35669168312389	9.99786975655208	7.56342665538467	7.39086448923799	8.94051500967936	7.36945375124923	9.11589867015712	8.35168309337765	4.87610225882697	5.7102513865867	4.64105608070242	7.3558805013977
TCGA.GU.A767.01A.11R.A32O.07	3.38630652399982	1.72625508316581	5.32460472387125	6.38979891852699	3.8622000346163	2.7113007672933	4.12776467035715	3.46351971545951	4.16592464558446	4.33399611819645	0.51238155520443	7.98475659541512	2.71585490431685	2.75619068225955
TCGA.CU.A72E.01A.12R.A33J.07	4.17056281234003	1.36883398976129	4.7155762547806	8.07793546714649	3.86187706367167	4.03279127177823	4.21683753523713	4.44888985810557	4.49217671363049	5.00549430780955	1.65775996992515	6.31724214837898	3.64722575269379	2.35337975561725
TCGA.E7.A7DV.01A.11R.A33J.07	5.62047274449367	1.02011172995527	9.56805965415866	11.3847008427615	5.81736679361499	4.66971190287365	6.94212951055344	6.52886509760543	6.15625320505067	4.44997728622417	2.30931535469405	3.04022365961736	3.2256025214068	3.37924665556589
TCGA.FD.A6TA.01A.12R.A33J.07	5.95926690846367	6.17876356061269	6.53021275347156	9.10164224136812	6.14021773865314	6.3891072143076	6.52403468975334	5.41556036158335	6.02729368824725	6.73009646559547	2.38734548725023	6.67509512863922	2.68589744056676	4.78966666021149
TCGA.FD.A6TB.01A.12R.A33J.07	7.10123171274878	8.1085116111693	7.84369698586932	9.46638701017456	6.68634510397476	7.65012437895259	8.5219565085674	5.38301573347138	7.93483246090551	6.43259868842415	2.99973980450137	7.19174234167679	4.30242700233403	6.10868335356823
TCGA.FD.A6TC.01A.21R.A33J.07	3.69952044383032	1.82405560883137	5.72183444466689	7.71500061769641	3.05347335778742	2.81390778607623	3.38855701899903	6.02284862949979	3.91326991561042	5.61041955019626	1.13919624676636	6.64342026298308	2.86312870012754	1.21598915414672
TCGA.FD.A6TD.01A.51R.A33J.07	5.83202399638788	5.05276161941423	8.11871173451061	9.22561682829254	5.85747169366955	6.01954961944398	7.1507749923536	5.37599902188451	7.55731714562453	7.31578991330594	2.29553404969078	6.68633143566617	1.84247980636804	4.50780098170142
TCGA.FD.A6TE.01A.12R.A33J.07	4.25872584358022	1.2761802027347	3.06727741576923	6.22691000664541	5.9248317225437	4.9858579330555	5.38633660755078	3.79498898020491	5.57173398397071	4.57678815941885	1.39740371541525	2.28682398610206	1.82011227635026	2.8060559118785
TCGA.FD.A6TK.01A.42R.A33J.07	6.13428692960793	3.6485724656264	7.84236978326946	9.46576604946415	6.96451387054002	6.95728259495105	7.98816062072214	4.3086420855557	7.37676732813725	7.56638745633053	2.86736093235652	8.04679688467905	2.47030668828445	5.55236784824506
TCGA.GU.A762.01A.11R.A33J.07	7.18511862801563	4.53186181458733	7.95860592578152	10.4333318019701	8.09568808282337	8.13832673227862	9.4993335860169	4.11214530185197	9.25922125540456	7.7212858381238	3.34581567412396	5.76103998535535	4.37524742134763	6.95915924480594
TCGA.GV.A6ZA.01A.12R.A33J.07	4.91594578409072	1.86490996845939	4.70185180499951	6.82537526209488	5.87813367727882	5.45152768126633	6.69256269221022	3.12717910974132	6.77519375542975	5.97059830784545	3.19218035787493	5.88009290863282	2.37849720690936	3.82223047091415
TCGA.UY.A78K.01A.11R.A33J.07	6.90273406772656	7.70779830704484	6.86248080991518	8.48534814916026	7.15824051827663	7.80360872329267	7.92015877474394	3.63969705171759	8.06899465697357	7.95533431071272	4.46012819757099	4.79610958195161	3.79459575354976	6.32838052467968
TCGA.UY.A78L.01A.12R.A33J.07	3.59226179038024	1.57219899885485	6.18199308632925	7.41700070835974	3.84625356090955	3.19041268881465	3.94621060614559	5.98092570835832	3.59012500167955	5.60812320817594	1.01930220286028	4.66704147570391	0.808387197353229	1.41765001716069
TCGA.UY.A78N.01A.12R.A33J.07	3.43185705105383	0.985886008711491	4.67590740551968	5.73233450344648	4.28072095279748	3.50089921062126	3.55289709385728	3.10121828563261	4.01847800762335	4.88548651152495	0.925357460706272	4.93797316689291	3.6337516708347	2.28880149164734
TCGA.UY.A78O.01A.12R.A33J.07	4.1222422654886	4.29019582258205	4.71917081754497	5.90822819691009	5.64174157993134	3.98301580458681	2.70761380745503	4.58682487039483	3.46520383042346	4.53981020372633	1.55578832789649	5.96046664830389	3.326808130868	3.17506145917396
TCGA.CF.A7I0.01A.22R.A352.07	4.4708874763127	1.59831150968342	5.46776190138903	6.7756594777448	4.97136871263673	5.068175124367	5.95053822658709	4.16685856098172	5.73642284132592	4.79157967928168	1.49673066407696	6.97268485114365	1.85585447623629	3.7724663417462
TCGA.E7.A6MD.01A.41R.A352.07	5.8208608574939	6.20877429536645	6.85138544457021	8.09846358896409	6.35215025663196	6.81545190645207	6.5689597639356	4.0406890219417	5.93648301385432	6.87962980717284	2.21433051436463	7.97424254316949	3.63734050160203	3.76158314423991
TCGA.E7.A7PW.01A.11R.A352.07	4.32099552252065	2.5948099488984	3.58867341704115	5.35835135564324	5.64719813023907	3.76362980787746	5.58600608574606	4.57564708387524	5.23443446301839	5.16612892966996	1.54200657733792	3.6659241813711	4.47838544111585	2.65512281122325
TCGA.E7.A7XN.01A.11R.A352.07	6.83186105260679	0.913955617778596	6.63948305857524	8.91960206509145	7.58505782542312	7.69910919016615	9.81214116196504	4.88237541530609	9.11030711216761	6.53147503770028	3.74048299768515	5.39592632680781	4.48638204794123	7.55334207014635
TCGA.E7.A85H.01A.11R.A352.07	5.1235224621628	3.03659430686829	5.73391249772635	7.71748460091703	5.69364686285129	5.38896092303051	6.73298181917751	2.88395424539576	5.93988416715475	6.21318589307286	2.19203330310063	3.98067689414231	3.99162701690026	4.55041435014781
TCGA.FJ.A871.01A.11R.A352.07	3.05587936714928	0.728794529378138	3.50021964190719	5.86149357942879	4.26551986040612	2.73031545562923	4.20715741867423	1.20464067912452	4.60217480151698	3.73137877433561	0.935067296812267	4.06435148345964	3.2775453313072	1.44816091776604
TCGA.GU.A764.01A.11R.A352.07	6.22668130887203	5.55000689470418	6.75141118940804	9.04793844894468	5.94486710706305	6.58143561313864	6.7706477831495	5.49607527088809	7.79101597258937	6.38582099534658	3.26203774601018	6.52698653236307	3.80354818460302	4.8742658147455
TCGA.K4.A83P.01A.11R.A352.07	7.52598695849124	9.44150479604589	7.03741088271686	10.2459181217872	6.85375598381505	8.38248250428823	8.25568363660749	6.56706814594874	7.59678297027345	7.59781345836785	3.30304171574814	9.22101252805355	3.83913262825065	6.04775648654921
TCGA.UY.A78M.01A.21R.A352.07	3.11496242837915	1.54412699610589	5.24029633009514	6.29810208957687	5.08511260008013	2.7251513061237	2.39911679036904	4.03982993322892	3.91650858877026	3.48850215523839	0.865015255244335	5.6464617096945	1.89172807706195	1.28054066279671
TCGA.CF.A8HX.01A.11R.A36F.07	2.67025940095371	0.499054886257334	3.86898354002681	4.82907840061166	3.75628144771284	3.07493244439839	2.17002217198543	2.92271710182768	3.07730488915904	3.51210043968966	0.782030717777391	2.89858763407598	3.03357735703754	1.15120939288489
TCGA.CF.A8HY.01A.11R.A36F.07	3.12572976742588	0.525707405684605	3.82530020110205	5.10198245757646	2.86600157577053	3.5639658067565	5.07276995137265	3.23783255233125	4.17850901125424	1.91884416018925	0.731428662002665	4.6963003470903	4.0616685627915	1.24080277829208
TCGA.E7.A8O7.01A.11R.A36F.07	4.53469409724193	3.59679887274992	5.68087766033909	6.58104869078627	4.71961968588666	5.20392678888912	4.9950264776937	5.72294268859488	4.99997008900935	4.98773014757136	1.59090262763295	5.00769250486569	1.21805631256795	2.8164768316041
TCGA.E7.A8O8.01A.11R.A36F.07	3.34857588969899	1.18233798409324	3.5494672182703	5.09991071440651	5.23243794498898	4.27592173537439	4.12808521880479	2.42791747865274	5.39872728644007	5.00800275408267	1.00475199328531	3.95615137667245	0.747930985575973	1.18052981281072
TCGA.LT.A8JT.01A.11R.A36F.07	4.36917495470796	3.36752119175265	3.90360797124653	7.01710544618262	4.49504421699172	4.82730952998274	5.53536296409942	2.7510810359851	5.05793158936649	5.07316041783455	1.47365923005898	4.76183542343746	2.88633918065709	2.83250524418223
TCGA.UY.A78P.01A.12R.A36F.07	6.58809103430514	3.98692077211769	7.32687234799491	9.91596950574722	6.73217647862308	6.54477395444178	8.04504247070435	6.4021868694235	7.83147279368548	7.03682528870725	3.77730206468264	8.59716040658915	3.91879182528089	5.16885059516657
TCGA.UY.A8OC.01A.11R.A36F.07	3.34891481546193	1.60919869228153	6.66928512517744	7.24918880427013	3.0696499114522	2.96280708831427	2.92994508027494	3.29811789577537	3.50577483808288	4.69586022405097	1.1423150459861	5.05874810835895	3.34929074824941	1.09558690799772
TCGA.UY.A8OD.01A.11R.A36F.07	5.55012802061317	5.54233464210254	5.5809224004996	7.86779995494077	5.65313835314121	6.32198996346749	7.13434144987192	4.60043991648034	5.88017724743751	6.31446632856069	1.97755074728174	7.87974497956046	2.77490637277942	4.03761064527737
TCGA.XF.A8HB.01A.11R.A36F.07	2.42465141127496	0.390231199881584	2.53271941668457	6.54514799156993	2.84415022965591	2.25617769375222	2.48728603204029	1.79422163010212	2.69726965538081	3.52772095337641	0.255423229455383	0.643637625966591	0.393421128912272	1.44212075929891
TCGA.XF.A8HC.01A.11R.A36F.07	1.76258427701167	0.438124519288726	2.06043448842755	4.50084940031656	1.95471370923136	1.33206195866895	2.71787055460539	2.50075016992829	1.44739606395613	4.29965495561452	0.281842286654055	4.26320960034116	0	0.671112174912776
TCGA.XF.A8HD.01A.11R.A36F.07	6.35982179285312	2.8864316481587	6.96823254990187	8.49279480020429	7.07609273548207	6.89187119202002	8.79102208972452	5.07768360463485	8.72722901604619	5.65237463152262	2.4674879477027	4.64656134354029	3.75665703739807	6.36967934747585
TCGA.XF.A8HE.01A.11R.A36F.07	6.37214274398145	2.62617691956673	5.70755745530321	8.92724911376941	6.19245211159197	6.55367207426533	7.81850990791471	7.77493018842024	7.61244543234322	6.75047117883894	3.36898713274232	7.24193505876913	4.14543043733201	5.1997940364284
TCGA.XF.A8HF.01A.11R.A36F.07	4.2589003899046	2.90786655592066	3.75865511742128	7.76267413092256	5.02536907739992	4.35844966707395	3.94760231118129	4.03210672891172	5.60752144569292	6.00880731482984	1.91517574062523	5.99130656244658	2.24169012037341	1.70880524381954
TCGA.XF.A8HG.01A.11R.A36F.07	2.24666997560801	0.334473053691731	2.49176647726397	6.11071889647681	4.50091411599896	1.29384329342939	1.86433033331074	2.30700899179112	1.99086847761009	2.71200141293191	0.556395857189213	3.1171589139527	0	0.689567543950467
TCGA.YC.A89H.01A.11R.A36F.07	4.77035144775906	2.68978065094161	6.28865169539958	7.7983745224285	5.33553168958609	3.88377881148636	4.90693735003619	3.92711955396596	6.3921732036734	5.1417965252707	2.38895060177375	4.01565775038087	3.08836395825171	4.2266934788559
TCGA.2F.A9KO.01A.11R.A38B.07	6.69612107105788	5.45402432422735	6.27633953219415	8.84948509657546	6.98136001859365	7.39649581203328	8.56298325236744	4.4745773502953	7.74900198163266	7.30258226576763	2.87752464166391	5.82978168656237	4.5327964274621	6.39886166750882
TCGA.2F.A9KP.01A.11R.A38B.07	3.15634042189279	2.46312160242655	3.40709967077162	5.66519466929566	3.37927940982968	3.4167913215792	2.70438894261575	3.89564537345099	3.00138516606987	2.37359253461961	0.780038757810056	4.98411170096682	2.3928133738053	0.501923147066438
TCGA.2F.A9KQ.01A.11R.A38B.07	2.63863392727758	0.229189871240055	4.39961020322692	6.15202233285024	3.22483657371963	2.59742795765254	2.73143189816259	3.26869643929123	2.61904842760726	3.25043107342028	0.521458130918739	6.01848081575448	1.45695021863509	0.549521320789638
TCGA.2F.A9KR.01A.11R.A38B.07	4.27082590967106	1.02836103284357	3.52578510597904	6.90871351579733	3.78640657453574	3.85901471210756	5.54768322216146	4.6600775613299	5.16624295287431	5.61594591019758	1.95318725781956	4.36884782610493	3.96781529662053	3.10396755107905
TCGA.2F.A9KT.01A.11R.A38B.07	3.40269180959638	0.55221054220874	4.18831064618652	6.48402647446043	3.42446466921118	2.69223070727044	4.18758018165942	5.40542107909163	3.41001710255818	3.08482964282334	0.830460382646989	3.73649181351302	2.82672378466998	1.43076698309997
TCGA.2F.A9KW.01A.11R.A38B.07	3.99905341656271	0.846592502231379	5.37036494319912	8.64782760330439	3.76648321685009	3.66948141755241	3.08315332655765	6.58262166429853	3.69839082980944	5.57103661611249	1.60162133475401	4.4328756499837	2.11385733702179	1.85523228289292
TCGA.CF.A9FF.01A.11R.A38B.07	5.02268437722956	5.97964298064397	5.48874167066105	5.27432310922055	5.16949111651687	5.76049640600679	5.82448687133012	3.40777688545175	5.25043313198601	5.59786186566755	1.92299169597567	7.16253196635906	3.95001095765461	3.63886160008256
TCGA.CF.A9FH.01A.11R.A38B.07	2.42734180854234	0.145816886739205	3.10430103895528	4.70216039217231	3.82699309059444	2.00756584008952	4.28109178053129	2.00766521101485	2.61422613094869	3.85856790336753	0.716849515883851	3.46062701215328	0.437450660217614	1.7241263539058
TCGA.CF.A9FL.01A.11R.A38B.07	4.09781965871579	2.30587237230394	5.5339537548134	7.25338224787865	4.50007145331884	3.40258894110553	6.28696853085939	2.58707877175314	4.27877276795229	5.02450585570136	0.873626304000594	5.13639397966507	4.07430675164828	2.61715740406822
TCGA.CF.A9FM.01A.11R.A38B.07	3.64700694719663	1.1893461767779	5.20278114094278	6.29892762096341	3.67411702339668	4.07101856324319	4.13905807472677	4.22323369106998	4.26638631222931	5.74665136226087	1.36489567506082	3.04760471885966	1.26503159152039	2.2363701563104
TCGA.E7.A97P.01A.11R.A38B.07	6.61625234204206	1.40875671132628	6.26039513141354	8.72169312718631	7.41569303372783	7.88094326760304	9.46890079759997	4.80217486199837	9.02425981237327	6.61815347768162	3.55317530793445	5.81771384784674	3.82395655146368	6.42048408639664
TCGA.E7.A97Q.01A.11R.A38B.07	5.17734202583281	3.77248563635622	4.85858712613139	7.08755174625772	5.14508470245828	4.92331075612622	7.63112156855322	4.94906087202921	5.7078355108676	4.99455709707719	1.87687292297461	6.74320351114393	4.49269119805817	3.31676845815009
TCGA.K4.AAQO.01A.11R.A38B.07	5.40433580977159	5.47300299290774	7.07835880541378	8.32130331867498	5.48266088006351	5.85084370324551	6.02793079981915	4.38348504452003	5.71657295087223	6.39964792486501	1.5681439170797	8.83448350594587	2.89499869500968	4.23341260400673
TCGA.S5.AA26.01A.11R.A38B.07	2.32448853281681	0.414324535535541	2.65982647827695	5.42601151316359	4.21458829650839	2.70819389145196	2.02182904010915	1.77992275757823	2.45288969039501	4.55222949842233	0.414958311424998	2.09139220979097	1.10655549713333	0.782324684870319
TCGA.SY.A9G0.01A.12R.A38B.07	5.27718800521732	6.69973934200683	6.92593144827164	7.73274962039332	5.27146544553434	5.50305173489459	5.43045579383357	4.33971494579599	5.35180691702004	5.89851311504357	1.60115076531187	9.3778985958104	2.40031232286058	3.89438125171906
TCGA.SY.A9G5.01A.11R.A38B.07	6.47195151338977	2.85922634113176	6.90203923579068	8.79543745035028	6.50437205690189	6.83008708720829	8.38359514600529	5.71919155270028	8.5940666129345	6.60605425920004	4.03923120013124	7.75037453429941	4.17091860290849	5.73572795245389
TCGA.UY.A9PA.01A.11R.A38B.07	4.82813115792292	1.01428871830728	3.93582215356231	7.11384798053745	6.11978634634879	5.8991192145635	7.29608244794441	2.73697217443059	6.91043361554517	4.97947664267712	1.81843898565943	5.76290938877351	1.95624717539988	3.8626299193697
TCGA.UY.A9PB.01A.11R.A38B.07	6.67224301577577	4.8462296883626	6.94878962044189	9.93661423209714	6.83840291251657	7.04517205020171	8.19399893229842	4.98040023233123	8.30688000450429	8.00483225280518	3.52713975769427	6.97140744631014	3.29221425366319	6.23630892137657
TCGA.UY.A9PD.01A.11R.A38B.07	3.96723527316284	4.18087475296852	5.38627439776502	6.19756801116098	4.74817673746931	3.15024163952971	4.39726413932635	3.59872781877044	4.27106615483459	4.33975025755723	1.3578723117101	5.36387712601596	2.73177877587231	2.64597827540278
TCGA.UY.A9PE.01A.11R.A38B.07	3.66025462478715	4.15770533073677	4.54824951832594	5.93754920035427	4.89463817928939	3.01571602161591	3.27791901121473	3.84911480177223	3.88790123649241	3.35376083289199	0.987465430030746	5.73630746525105	2.23893211942468	2.20583038518444
TCGA.UY.A9PF.01A.11R.A38B.07	4.74379805569119	4.3931760648116	4.58758426664518	7.17079587506731	5.22427616795175	5.15038938391345	5.66493770648842	3.93411952712252	5.43811323354862	5.87528859822269	1.25910605188167	8.0840336344201	2.1902063080041	3.04835826541606
TCGA.UY.A9PH.01A.11R.A38B.07	6.75135010803682	4.92533151954169	8.12769683458574	9.58610549928871	6.98137054875367	7.15315179121544	7.9602557012986	5.617756741781	8.2145416456109	6.89843330250687	3.35734983496739	5.99803821793851	4.68252230397288	5.5134212621047
TCGA.XF.A8HH.01A.11R.A38B.07	4.32145735954967	2.26775826234841	5.26066620702916	8.17820413250521	4.83394890095917	4.33323419638683	4.4437870525711	3.53857854709228	4.75156351869819	5.59769801902125	1.56622267699846	6.03913084722799	2.37151390541613	2.97544676564096
TCGA.XF.A8HI.01A.11R.A38B.07	3.83937536385744	2.50082270319741	3.825270649641	6.6146247979839	4.05262770156742	4.50633741517441	3.47737412230372	3.08760177836124	4.20898146282995	5.87090470435146	1.47508611398415	5.6465256913792	2.7773068320613	2.14012422390907
TCGA.YC.A8S6.01A.31R.A38B.07	5.11474750634337	1.78270350944878	8.0057953998941	7.87450729376778	4.86550159017696	5.98727166011523	5.48957794294703	6.36666231580989	5.04128873809841	7.10408395635797	3.29730621980419	9.69759468095516	2.61694572415608	3.46227485894301
TCGA.YF.AA3L.01A.11R.A38B.07	2.75538887190414	0.749923436550915	3.95522333674346	6.16675674906706	3.40285435167076	3.37412884278269	2.17409464820301	2.67562257183669	3.63007523720823	3.60428486469612	0.912305799327845	5.1080708871663	0.401891274535692	1.62044565284984
TCGA.ZF.A9R0.01A.11R.A38B.07	4.44595595263476	3.25310031300546	4.73364067337877	6.31366737887428	5.11269712544599	4.69217659577815	5.4326526259145	3.81014838611919	4.95794656574406	4.80205359453667	1.40950614692855	4.00582686312534	3.50612860105668	3.17179928697366
TCGA.ZF.A9R3.01A.11R.A38B.07	4.06561791349196	3.12616929546247	3.82734394113951	6.01089137651914	6.46479761606703	4.77168436649781	4.0436521609702	4.07664714930928	3.86531901459541	6.24449703741677	1.47784314869392	6.03512164926212	0.836132339794943	2.00036062868351
TCGA.ZF.A9R4.01A.11R.A38B.07	4.88537584645079	1.60455540865313	4.59026749470497	6.89452054642554	6.72482466966589	4.8058506124545	5.25247699475621	2.01690638395425	6.42820435225405	5.14145322787431	2.55924802353878	1.74957741769773	4.04962785326032	5.52165068781879
TCGA.ZF.A9R7.01A.11R.A38B.07	7.2174728373526	6.38572769077395	4.85762172910432	7.61498474550417	7.84468707092602	7.93608084346946	9.62536741824663	4.09889106192856	8.87855702813786	7.18517674049013	3.68785302732427	8.3186913490371	6.10421624994984	7.18701251736164
TCGA.ZF.A9R9.01A.11R.A38B.07	4.4260954783358	3.90445281281269	5.84168044041222	7.60925343582653	4.12845778256387	5.32130369869546	4.10445427580901	3.21282163770151	5.05543845484319	5.42620436155261	1.9642911624944	7.21986182182546	1.50183607925749	3.63151176578643
TCGA.ZF.A9RC.01A.11R.A38B.07	3.45258998182683	0.938178521975409	5.42132720291041	6.06035776592633	4.32208386649151	3.78450935436501	3.77666593709376	4.06690429952757	3.16016616666578	2.55338508055428	0.832516583542625	7.1537351594387	4.36056433609527	1.14306683237807
TCGA.ZF.A9RE.01A.11R.A38B.07	3.41411354348048	1.35861915852949	3.95855456274262	5.72145538543501	4.27092618855417	2.80420188809169	3.91634326257163	4.33809407873868	3.65170797382455	4.14324646400017	0.401077147381492	2.75010336526656	3.07396463814169	1.87334075155619
TCGA.ZF.A9RF.01A.11R.A38B.07	6.96053874086631	2.87916179847456	7.07149141157619	10.0759001143686	7.92383831598041	7.60941654518497	9.61464070650262	4.07251177434776	8.33760063641182	6.30111935315076	4.62626913582764	5.55871273960475	5.12995888044275	6.28026968291294
TCGA.ZF.A9RL.01A.11R.A38B.07	2.5514753398618	0.296010907499772	0.532073192996488	2.89330552523613	4.54494147946682	2.43954741618347	3.3187728407702	2.35749573315907	2.77157856112351	2.94255203838053	0.649758020805703	2.50976991206638	3.0952521109957	1.59621957898946
TCGA.ZF.A9RM.01A.11R.A38B.07	2.44842385711758	0.197141817121711	2.82566041955836	3.65185944916427	3.69787435991471	2.04361695303744	4.54126480376948	2.11500517346193	2.87986810246883	3.81357599333014	0.278375120341595	2.00348164308529	2.58717973552239	0.828469106881733
TCGA.ZF.AA4N.01A.11R.A38B.07	5.01114509112115	0.862040576949149	6.40971308449503	8.82534053214771	6.6402405136079	5.19542717217112	6.39649765220089	4.20956290466051	6.1418105798175	5.64695465445538	1.68870899204405	7.11166483050295	3.31789661184533	3.37784561029697
TCGA.ZF.AA4R.01A.11R.A38B.07	4.04619227003116	1.18141975618303	3.84459257646194	5.87560123381129	4.90393820600482	4.5155368047665	5.50829581180134	3.04921317509856	5.34258561290813	6.31518761085454	1.20076541877283	3.88502694351575	3.02185149212388	3.19287273529042
TCGA.ZF.AA4T.01A.11R.A38B.07	2.47176993880838	1.62716769510876	1.55835245204567	4.07491630077706	1.82949688763938	1.87423801350796	3.34851468577083	2.75353216769798	2.66085862847146	4.04400934937594	0.783329229557364	2.73510601904896	2.30728614001758	1.29730882338891
TCGA.ZF.AA4U.01A.11R.A38B.07	2.5872164174671	0.0679919741350375	0.754682202089657	4.53316534903506	3.42551965673989	2.49537925193215	4.82367493264453	1.59114397661586	3.0701756691962	3.73941609340103	0.710978265461174	2.76878341257337	2.30376817539002	1.04019107183829
TCGA.ZF.AA4V.01A.11R.A38B.07	5.44988722900215	1.85409537080235	5.36988269945138	7.76306565863651	6.057412971037	6.20976580913988	7.47207533740229	3.12727843013329	7.56610456086837	5.72634351676068	3.28633969049409	4.76319845423872	3.2275167590585	5.050514757391
TCGA.ZF.AA4W.01A.12R.A38B.07	3.92785375062732	1.62192998463932	1.10319069610562	5.30143353489524	4.43255479335333	3.80815431173587	4.0591613744714	4.48511185798729	5.52206771510393	2.86300673937331	1.46263106269716	2.14722151978811	4.43461282657093	2.71464117404694
TCGA.ZF.AA4X.01A.11R.A38B.07	3.05850344753889	2.11731066154384	3.00241582291265	4.81810918613051	4.44723471911353	3.43137682492437	3.45481302222968	2.17387067132977	3.55154825610988	4.60523948104995	1.07853058224376	5.14169415772541	0.485632911741821	2.07093882134344
TCGA.XF.A9SL.01A.11R.A39I.07	6.43785899092791	7.92435303282853	8.02162634468343	9.27065321684999	5.60205246927249	7.60755575165454	6.89764667740254	6.44259577953593	6.8805569950741	7.11955849709666	2.65983603470242	10.3793118888492	2.32222362343326	4.576534230871
TCGA.ZF.AA5P.01A.11R.A39I.07	5.24956088840898	6.5235705977207	6.80630487164685	7.77504748223602	5.16413451898424	5.19987243946508	5.82520272229595	4.55072911145048	6.12769454972761	5.34852633982819	1.87355389653222	8.686030934721	2.97685889546458	3.59899636543464
TCGA.4Z.AA7M.01A.11R.A39I.07	3.51622662135229	1.79875313531477	4.29569509759918	5.54575682140707	4.33681812848284	2.96688585301504	4.83398162300788	3.98853679173278	3.59319745941413	3.19777105337137	1.06468060633314	3.51609451348075	3.67922704907695	1.06301966207355
TCGA.4Z.AA7O.01A.31R.A39I.07	5.56668709051536	3.08488202167626	4.53471066898876	7.34121759308692	6.18389315550292	6.06190834931305	6.96782955630288	4.55764530332922	6.30012933819055	5.39633762240986	3.03369695496634	5.85943453309864	4.78831317784035	4.13955953787935
TCGA.4Z.AA7Q.01A.11R.A39I.07	6.98944187358441	5.50510166856522	6.60136407102677	9.40132450144425	7.07601423036669	7.50974820261737	9.1542906352192	5.50622559653692	8.29030075191539	7.39481764395678	3.97972063072551	5.08080808359845	4.57694322921318	6.07093023711759
TCGA.4Z.AA7R.01A.11R.A39I.07	3.13853367580096	2.06023226098508	4.9888635290881	6.37345168896464	3.63072126942868	2.22600077161069	5.86041345962042	2.75791456337017	1.94083685802166	3.99134497045844	0.926564682509533	3.25984169273477	3.02277539433141	0.531069492725954
TCGA.4Z.AA7S.01A.11R.A39I.07	3.06581373832295	2.66477087072574	4.52974544192249	5.55540548417648	3.72626517676497	3.98241052487946	2.07245190337985	2.7282126734663	3.12387146967276	3.28801889082913	0.588923224391556	5.70138545572999	2.67421629620522	0.543594864252601
TCGA.4Z.AA7W.01A.11R.A39I.07	7.96748362672412	4.87614699851423	7.62422316067679	9.31109716948532	8.15481093427317	8.5244993261452	10.0539851483759	5.53021937409443	10.6745354725325	6.11001656064764	6.99002486577686	4.52877720320608	5.08265878921416	9.07439839483331
TCGA.4Z.AA7Y.01A.11R.A39I.07	2.08567540643854	0.208783888816793	2.53593083651673	4.7605951770174	3.11585966453315	1.26472737710205	2.36052015238105	1.81041304690425	2.61439141809445	2.89594238451929	0.518669171573624	3.5744792318403	0.754994771508792	0.544880997410404
TCGA.4Z.AA81.01A.11R.A39I.07	5.32096847797651	2.20732274872417	5.4411787734031	7.10741806931094	5.83524130138993	6.26338032399033	7.75181780593014	2.67993932948459	7.68603652378598	5.1084659114437	2.82002287322237	3.57267012477465	2.84434096484508	5.01814452894376
TCGA.4Z.AA82.01A.11R.A39I.07	3.47941992736431	2.40070242865549	5.78302131748512	7.03427777829859	3.13011771392997	3.80171079487747	2.59472072636075	3.18079902725592	4.49049453923365	4.74101927698322	1.75853607843726	7.09938573970209	0.851670925733735	0.576473765104831
TCGA.4Z.AA83.01A.11R.A39I.07	4.02768153335608	0.733880783914727	5.8920989508521	6.92582949079317	4.4401535118519	4.25058608241792	3.74750195435584	4.72424789225115	5.12482413926537	5.37371780420708	1.67745960464882	4.8640323415434	3.40676117243535	1.86405734896181
TCGA.4Z.AA84.01A.11R.A39I.07	3.52954523978337	2.91804520980614	3.28020110681526	7.10008087177011	5.18738215085301	2.44525587737201	4.0117411417399	2.84884641777859	3.78030599289626	3.66195477256849	1.15963131050975	3.95437975283492	2.55795828067131	1.02984155713672
TCGA.4Z.AA86.01A.11R.A39I.07	6.68202074331416	4.16523651843426	8.31281719274043	9.8419393703468	6.89051162284972	7.3919751210434	8.46617993486289	5.33951136541968	8.14207531758483	8.24530217370089	3.51743305591618	7.14909212150974	3.34045354401859	5.83904501990679
TCGA.DK.AA6L.01A.11R.A39I.07	4.3143186985755	0.935871339543277	4.61422060747277	8.21279881998607	3.8878831759094	4.67286938577053	5.12033083617886	3.93797272771918	5.56335669905874	6.24113467656869	2.15026192121994	5.27398471845288	1.2805022738953	3.4463885811617
TCGA.DK.AA6M.01A.11R.A39I.07	5.56295988163551	2.9247943808829	6.94076326100891	9.19852431440873	6.4303386182697	5.56598446872631	5.38829166694772	5.16261211999534	7.13511511849872	6.85996209626459	2.46661464928363	7.88442712451743	3.38306899711096	4.58087509128982
TCGA.DK.AA6P.01A.11R.A39I.07	2.99115196319152	0.907003058110038	3.51479780809583	5.54832922605406	5.26847419421624	2.69727206568498	3.08586491684028	1.6880007165575	3.06615050954849	4.52338631292571	0.843592953292069	5.70212592371143	2.47294463107902	1.42782068397713
TCGA.DK.AA6Q.01A.11R.A39I.07	5.57077977101122	1.39166797995511	3.4392065455029	7.24420205940576	6.39694377911595	6.72109761096822	8.47257912251678	3.58051326819627	8.20038454128224	5.56367677269341	2.66546505331255	8.44103449070084	2.69264754480578	4.94076813966523
TCGA.DK.AA6S.01A.21R.A39I.07	5.40709050541243	2.70585887250022	5.92767700836854	8.26723215458045	5.78590600805755	6.6364562549344	6.39661809703726	3.87285131397372	6.37463599623299	7.30431572447811	2.01369111785441	6.8560865391485	2.69816233359351	5.39402360261972
TCGA.DK.AA6T.01A.11R.A39I.07	6.69271057772041	10.4711239582652	6.1330813496567	8.72250041316163	7.00568384664951	6.1806980615503	8.85114079823197	2.7089299897512	6.34845264184277	5.20701432017753	2.79656624294868	4.18734217055701	3.01268345635041	4.84688440029404
TCGA.DK.AA6W.01A.12R.A39I.07	4.52833121888259	3.24495825389999	5.9014088941493	8.27744548531911	6.49627033097143	4.48006674812642	4.24122380347906	3.0796325023445	3.39354221104604	6.99925140776464	1.58432162443262	4.01532196982505	2.75822410610863	3.38038313797093
TCGA.DK.AA71.01A.31R.A39I.07	4.04052024269255	1.12074615393707	3.37321426735856	6.83966496126597	4.44722667359681	3.86330943171357	5.33796445596554	4.27830947703379	4.87059296369867	4.32684650503849	1.40211470234655	3.03607747981985	3.29466952196574	2.85023935516591
TCGA.DK.AA74.01A.11R.A39I.07	6.69764937602466	3.92559245799875	8.84144056319124	10.4857783028054	7.05390372933832	7.33153543356303	8.37407302981988	6.7180342907776	8.57985352825666	7.15990765591666	3.00604583080918	7.87169398898206	3.05740293120691	5.38535510387732
TCGA.DK.AA75.01A.11R.A39I.07	2.86524704321503	0.953335250319342	1.96312439701314	2.99723070766995	3.731560782272	2.51100858884473	3.86934000891706	3.69684537044375	3.67336317192339	4.68387607830412	0.55454029677379	5.56708861615087	4.25978717235488	0.935987696436856
TCGA.DK.AA76.01A.11R.A39I.07	2.09142784656577	0.250983098276058	3.62595086810358	4.75260832207598	2.68676021832591	1.6496371539693	1.8748116468435	1.6336838770605	1.53954189727771	2.39239986014005	0.259503672546679	3.3155256009961	3.11367954065522	1.36737106564853
TCGA.DK.AA77.01A.11R.A39I.07	4.7070992862238	1.3228241265251	4.11086694420712	7.65482312600583	5.6714370972697	5.45762975962342	6.99980293929975	3.2657259954169	5.93820730213833	5.1582602688366	1.83430650006224	4.43555915908883	1.65906504078016	3.46757946722501
TCGA.G2.AA3C.01A.21R.A39I.07	5.38285316905552	0.866068809462416	8.65638351799937	10.6854743850654	5.51497867738608	3.95909114732059	5.68960775565794	5.55172330241254	6.47644222050201	2.99396413955987	2.97826930658733	3.50190265470167	3.94492930245962	4.83746394539897
TCGA.G2.AA3D.01A.11R.A39I.07	3.85960191205429	4.23288802151408	3.37327977468426	5.10123363338854	4.92479259265954	3.96703555360483	3.99248866822268	3.40044534879322	3.44735822097749	4.45179137073024	1.19936325341655	5.45743119105701	2.39598206671737	3.00902462613706
TCGA.GU.AATO.01A.11R.A39I.07	5.60072595805163	5.01646494859668	5.31222851450899	8.47724953297319	5.0003744424497	5.60136329191796	6.93499860260738	7.07833258935199	6.96651753332295	5.90808513333129	1.76176134735104	6.90437410143562	2.56183982017431	4.45664189864216
TCGA.GU.AATP.01A.11R.A39I.07	4.82894604312193	1.82720423816116	5.37526316289421	8.07330133736017	4.96440876777156	5.28957002432844	7.51794537359136	3.96880013629211	6.11296734449115	5.06372295378025	1.49923617244557	6.12696107228755	3.51364964898589	2.61459206828422
TCGA.GU.AATQ.01A.11R.A39I.07	4.05533938957875	1.03658492120346	3.13674166910586	7.32457459140372	4.1547990664807	3.66155139411139	4.88892581052965	3.38809442259452	4.42298884649217	5.06676516079178	1.58640654440607	5.16301368289226	3.28451716778755	3.44403091115839
TCGA.XF.A9SH.01A.11R.A39I.07	3.81787429699208	2.37410911298981	5.52881722317502	7.31592079721563	5.22718059199627	3.5507642501312	3.53514185003497	3.05677597262053	3.74915566896723	5.64907506570119	1.2688174347346	6.56669449404763	2.66826428997977	1.91069429184371
TCGA.XF.A9SJ.01A.11R.A39I.07	6.40253558604168	4.33226504954519	7.6068125379735	9.05454390743034	6.90672215589029	6.22879675767974	7.97587517775805	4.88671578665266	7.97969406106893	5.36353906463326	4.00032568872274	5.83634896835734	3.58444248294166	7.01809666833909
TCGA.XF.A9SX.01A.21R.A39I.07	6.20897428276989	4.41924775011867	8.79004724038114	9.56625362059672	6.1792636924684	7.17329921069397	7.81178186751205	4.1943519374184	7.47959254203083	8.30583603701265	3.67070953460479	7.72400519752342	2.9450198130257	5.57385619273703
TCGA.XF.A9SZ.01A.11R.A39I.07	4.64879784855712	2.12293899029416	5.84535462307161	8.89157877873521	4.94205040478293	3.9907563540282	4.76184443280609	6.13353944262263	4.80339161955803	5.19622539070811	1.82137601553635	6.78663533279969	2.8920781665985	3.33572620001832
TCGA.XF.A9T4.01A.11R.A39I.07	4.62481277491796	1.93560180649397	5.38152641268902	7.49737783900773	5.73674492631079	4.65974951463154	5.93885217881299	4.72715386448082	6.03798500882091	4.21151845010149	1.50806100328077	4.70117424687121	2.30074033982235	2.30964187342216
TCGA.XF.A9T8.01A.11R.A39I.07	6.92838244491744	1.88800500428059	6.11995863154249	10.1436591129277	6.78654764970511	6.91287097207551	8.6704595112067	7.69696382547411	8.384130192026	6.79013081341021	4.73757023099245	6.52649368599528	4.49859352718095	5.94939952809925
TCGA.YC.A9TC.01A.22R.A39I.07	4.23595691423219	2.12146557176348	6.12484520752063	7.09111742521152	4.99869188935607	3.37853872217988	6.92192721466729	2.65412274735505	4.9852915898011	4.75957132128164	1.52952195848516	2.12354935097271	4.34729669572163	2.23035674505615
TCGA.ZF.A9R1.01A.11R.A39I.07	4.16018209846232	4.82974242120405	3.4594596034261	6.25787470881082	4.04942474589518	4.21685851105686	6.18731816316211	2.27218343621491	4.00407039410789	4.72011426449628	1.1193642877099	5.67969228785508	3.01978152321865	2.10758744621091
TCGA.ZF.A9R2.01A.11R.A39I.07	2.16757331676866	0.216649269941123	0.738625126611708	4.49779701484008	3.15484272998499	2.52541248159954	1.43152593889581	1.86437122255232	2.27257087689839	3.22653935629645	0.255742849783704	2.40576864834557	2.85882357573336	1.02297139913482
TCGA.ZF.AA51.01A.21R.A39I.07	6.01576903677431	4.54700904241465	6.61579016818357	8.20770001689602	6.41401130429689	7.03338420823255	7.02530758144531	6.12911033412521	6.81263204406889	7.89198718479993	1.99564404469947	5.8519481227348	3.02950945362336	4.92550578054671
TCGA.ZF.AA53.01A.11R.A39I.07	5.77279936830657	2.43701331712952	7.72198317874847	9.64017158981576	6.51104291510669	5.81999655244782	7.20864839573601	6.00307054078136	7.03981641516405	6.49815351424596	2.55160254912753	5.04215052444057	3.1388856960463	4.01359625002763
TCGA.ZF.AA54.01A.11R.A39I.07	5.77823296052263	1.70816028793751	7.32992433871974	10.8968498495839	6.78727517501558	5.81875800248636	6.24130041180765	4.28403097258369	6.62021773467281	7.17973794638343	2.71284190970313	5.86079694679742	3.12121757937182	4.33848146536253
TCGA.ZF.AA56.01A.31R.A39I.07	5.53400733512255	5.98284056835515	6.76443103799721	9.07582133206716	5.06928758433319	5.86285754413283	5.02249392211116	6.5258037232007	5.62851325588479	6.34228272118739	2.34954126983054	8.6074677584618	2.86308778874478	2.84309947023202
TCGA.ZF.AA5H.01A.11R.A39I.07	6.08311075832145	4.3763029299578	8.12326690042331	9.4702455421811	6.37022145651098	6.71154631778953	6.69573763135018	3.66081810586319	7.28082887902924	6.07591764074334	3.58122925472556	3.84086027592568	3.12756427297074	5.81556774403187
TCGA.4Z.AA7N.01A.11R.A39I.07	7.49256733530736	9.46470944319456	6.08282215907036	9.07804008940298	7.16832045409175	9.11461857258488	8.24941700370102	4.81735389805077	7.21739821107815	8.67679595071835	3.86843608068047	7.90572377516479	3.95929562636409	6.68436572077227
TCGA.4Z.AA80.01A.11R.A39I.07	3.9615063199376	2.576186680212	4.40686266076693	5.23188520261171	5.26081716317228	3.81085069550409	5.34326628299704	3.27774934552903	4.89201190061715	3.93685462141338	1.285164012658	4.24146212206234	2.78401686649036	2.76788781385994
TCGA.4Z.AA87.01A.11R.A39I.07	5.43811322144751	3.61841307089331	5.32175584730201	8.05705025893959	6.04449921453012	5.33316031539518	6.45420005277277	4.00184521719005	6.64680430951122	4.3696270068242	2.7482274668541	2.97087849681046	3.19226841364519	5.50347595134332
TCGA.4Z.AA89.01A.11R.A39I.07	3.33849590857971	1.05555458704257	2.10568372163979	6.00378328326891	3.77002849497989	3.56396621827212	4.87154306796868	2.27489350383841	3.91490433437889	3.18819517237687	0.941821003495766	2.98343865619551	3.17204200323335	1.10232219119669
TCGA.DK.AA6U.01A.11R.A39I.07	3.73360415207933	1.39309668743174	3.47090018546073	4.80465040540132	5.82818703209565	3.03056154154367	4.83368683923318	4.00008458408436	4.2139802611577	3.85739384802808	1.18168811689934	5.70004337340784	3.31116772623956	2.37956551536991
TCGA.G2.AA3B.01A.11R.A39I.07	4.61273143592723	3.08583111843274	4.43736457366277	5.79244581486342	5.70040044953497	5.43426528951331	5.67170709084255	2.21232391876008	6.32978802534074	4.76559839326964	1.35179372290997	3.92949389632863	3.66943209370604	4.41023933077602
TCGA.XF.A9SI.01A.11R.A39I.07	8.33800892740652	8.79399367267768	6.70908429365288	10.0108727094307	8.60109404811094	9.03389931361511	11.2823932936393	4.67202199906552	9.04553019946962	8.0547399669703	5.38100869410166	6.6256636192724	5.63526749678041	7.60911297487175
TCGA.XF.A9T0.01A.11R.A39I.07	5.18440494783694	4.1065732903329	6.34731769546349	8.1653967489543	5.96818600131447	4.92198498983279	5.92767843844321	4.54916416766235	6.01594905322116	4.29999189869497	2.07504058754516	5.43987850645682	2.729003898731	3.8362978333739
TCGA.ZF.AA52.01A.12R.A39I.07	4.83718948966328	2.23310208780868	7.44504794844313	8.14633279363063	4.94112633140469	4.63912115916283	5.78377346636498	5.90977472119914	6.37263535698564	4.4203611281648	3.01894658860469	6.67725714696616	0.748625142061596	3.29776368460355
TCGA.5N.A9KI.01A.31R.A42T.07	4.61790619722371	3.99015768829093	5.48210726998305	8.69583755825388	4.78944512137031	4.33435707869683	4.86343073966377	4.55945851808444	5.3731728921746	4.14808808264534	1.48473126126424	6.58274952341095	2.60773467458067	2.29537038795348
TCGA.5N.A9KM.01A.11R.A42T.07	5.41043115397842	2.5927365179616	3.82255522672352	8.11701841058091	7.88376447115109	5.4023297045633	6.79890890145511	5.46718201902537	6.32271220654196	3.40228559187	1.29543830057569	5.50006382248194	3.35078547467835	3.96005755297336
TCGA.XF.A9T5.01A.11R.A42T.07	6.85184199530421	5.00739276224786	6.56868664015714	9.68209306383565	7.00273601049212	7.76593326590453	8.79823248807541	4.7941802619805	8.25261303016277	7.66907071486601	3.6912001306057	5.41217350116192	3.73185547029479	6.17852742122325
TCGA.XF.A9T6.01A.11R.A42T.07	3.85651917108662	0.723338709469826	5.3977185778574	7.40855094809829	4.15227564703535	3.49035989494752	5.3520980329942	3.47155605977914	4.60268620147523	4.6913108202263	1.36301164971595	4.48980207490124	2.71424134286253	2.54606718045021
TCGA.XF.AAMQ.01A.11R.A42T.07	5.99692673169955	3.95266309427699	6.43267993721795	8.75973383035861	6.62931434688357	6.85060289131746	7.62515662645	3.85224043262579	6.99959970450113	7.23764784248419	3.5425403886457	5.53175028415682	3.2433410403521	4.72389708001438
TCGA.XF.AAMR.01A.31R.A42T.07	4.51576681496026	1.94167201726764	7.3033954288659	8.88555140099178	5.97047540489846	3.9349830782549	4.03218412831624	4.82758686835821	5.04143731137776	5.3764466760959	0.901560213175295	8.83883424543563	3.61957765123547	2.1104300641863
TCGA.XF.AAN1.01A.31R.A42T.07	3.24540480955636	0.711916863178839	3.43150642265647	4.70772672035914	4.53878718209062	3.63852597415842	4.66078608932621	3.23478795967272	4.18116386252074	2.57325332721532	0.729260082970104	3.89381117660985	1.81511370672599	1.91460279075939
TCGA.XF.AAN2.01A.11R.A42T.07	5.60110728929632	0.824974175813767	5.42267812486928	8.40753575317297	5.75329249487833	5.89723040117344	6.97521126061733	5.07424620005208	7.45147676001084	5.34971557554849	3.83750046873676	3.6312339611507	3.27778083500915	4.81091604108622
TCGA.ZF.A9R5.01A.12R.A42T.07	3.97209388493435	2.67346252520694	1.97707687709059	6.01997735960154	4.6158256485734	5.19302423001825	5.78269747170669	1.66223042691078	5.02061526864025	4.47116794679639	0.978710484543581	1.24476300785782	0.59974496152333	3.53594096266182
TCGA.ZF.A9RD.01A.11R.A42T.07	6.63937943991859	6.8256018422575	7.38826514832727	8.8256304625335	6.54381718431267	7.14192708437564	7.90489142389161	5.85059706726372	8.13684485496043	6.77688699047023	3.50344158956918	8.15851773230632	3.59838747045135	5.05187669568966
TCGA.XF.A9T3.01A.11R.A42T.07	5.57582837023375	5.06524442259182	7.53701080191139	8.50815929470313	6.07533181399992	5.53971485641553	6.09591823965955	3.58724712672322	7.27140090650359	5.57019270399717	2.89719030205119	7.3491481891414	2.67284592347395	4.66619985410562
TCGA.ZF.AA5N.01A.11R.A42T.07	2.42422949777483	1.42079323422025	3.53006091334939	5.17232097197867	3.03833928284217	1.9762524240796	1.99500749391337	2.74137455145252	3.23011803160012	3.30859386858428	0.640667456525676	4.40027812866468	0.385033852708568	1.78826808286684
TCGA.DK.AA6R.01A.11R.A42T.07	4.46916924657099	0.86511005909123	4.83345562808848	6.63639333289585	5.01865895218913	4.51055687911181	5.50836753165186	4.01531893061881	6.27118810621027	5.30421896871636	3.57330034163673	3.70728552303025	1.82482286126357	3.39761131981224
TCGA.DK.AA6X.01A.12R.A42T.07	5.26052939218843	4.64862485669759	5.66243599658884	7.88338584903346	5.47690237940516	5.66815590497028	6.60162223784387	4.66187028848112	4.92234732018592	6.84533197308852	1.32937666996048	7.5293738372732	3.86572944035387	3.14556333921035
TCGA.G2.AA3F.01A.12R.A42T.07	3.4843479730035	1.11113587429406	4.5645830158911	6.68689158225852	4.74973866372341	2.79244713381039	3.20434897154924	2.77438222227754	4.57093701284868	3.30208504189889	1.18594473844419	3.69510063725984	2.48849068341812	2.52844629655248
TCGA.UY.A8OB.01A.12R.A42T.07	4.14816997454802	0.54354200721861	5.56606127919365	6.94099842257262	4.67886654110617	4.56603866298046	6.52347765869954	2.64651255822566	6.52107744607667	6.2333033036255	1.88817799395835	3.29242052493146	0.464055243740555	4.2929142355461
TCGA.XF.A9SV.01A.21R.A42T.07	3.94898317547297	2.38906546233618	5.28525458518359	7.35961578352678	3.6840758716334	3.24645498173246	4.72115705154584	4.20590290733613	3.92789662063927	3.75969913951415	1.51887405451512	6.33107326615276	2.39542261102927	2.93502593113755
TCGA.XF.A9SW.01A.11R.A42T.07	5.46926557149512	5.51962375532644	8.5232817936862	9.12809523877584	4.87982102285115	5.50716028884653	5.31930954448574	6.28074784424344	5.95313882427016	4.29874628209245	2.51621231596522	9.19888968878143	2.62993486211434	3.85793124616497
TCGA.XF.A9SY.01A.21R.A42T.07	6.75307932940595	5.56001291822508	8.05223015996421	9.8262394026246	6.84379388004099	7.26760846409524	8.05710099239051	5.72284569446626	8.0214628811443	8.10039164404994	3.47573476137637	5.72572754327997	2.57878676714095	6.29327851019999
TCGA.XF.A9T2.01A.11R.A42T.07	4.31092905823733	1.75408788369567	5.79153744011592	7.37396659924977	3.91641761061969	3.52897299868715	9.06479292211269	2.76948649321682	5.48965497264209	4.04146203372573	1.73895170210665	10.1031341139854	2.72286327375141	1.93640237772506
TCGA.XF.AAME.01A.12R.A42T.07	7.08928407273444	7.83232761945561	8.90996065438597	10.6798220353266	6.73620616767052	7.62080320123582	7.16566550660998	7.32091866396462	7.15607485121591	8.24260155327742	2.99057487463402	9.36681555990662	3.74023405293219	5.43631511085616
TCGA.XF.AAMG.01A.11R.A42T.07	4.51111450701173	1.75010134746602	5.1933890331662	7.92266499838484	4.83005321025782	4.68973115678117	6.35234843954154	3.80673416495478	4.60736635099825	5.64390524057226	1.4776520857014	3.40371939839629	3.34376854220231	3.22088711146002
TCGA.XF.AAMH.01A.11R.A42T.07	3.62711801774854	0.939491043808965	5.51979228185173	6.14438487394643	3.51626816348864	2.83981389752645	9.57792976709503	3.67240158145062	3.57112457215913	5.43459487014032	0.994894311379531	5.02360463227499	3.65140430606361	0.606915941825205
TCGA.XF.AAMJ.01A.11R.A42T.07	4.62553508573887	3.41085307795978	6.05459405681243	8.15713808202041	5.19213685717105	4.4443519142432	5.29848069817386	4.64260685291543	5.83798872056927	6.53823705342473	2.02343673275759	8.04182047678542	0.916007423782832	2.7640276160638
TCGA.XF.AAML.01A.11R.A42T.07	4.32284834866495	2.15134716549196	3.58798481827849	6.30330317390498	4.79011036286328	5.13222325818169	5.95983754758104	4.24899395815241	5.9443583607944	5.12881715733895	1.25455839192614	2.7618217596019	2.12269076604402	2.0498746810486
TCGA.XF.AAMT.01A.11R.A42T.07	5.37591965079853	3.39003512849763	8.46834866178997	9.41409352971737	5.09738749525299	4.355727743337	6.26665612978937	5.63349109231481	6.19198886564588	6.37563898119502	2.22238457821368	8.05860507438825	4.52826516923112	2.94962830831499
TCGA.XF.AAMW.01A.11R.A42T.07	4.50758171412305	2.84603688955878	6.12937053934164	8.62944321817006	4.21225230146428	4.54626653061153	4.33404735665914	4.37816781837543	4.05021684903335	6.51712291064512	1.7762336557849	5.24171639149588	3.25965775530424	2.51268200333955
TCGA.XF.AAMX.01A.11R.A42T.07	3.65127575935666	2.22134518975965	3.36342971996045	7.62746567265823	4.43380811356672	5.10464757666908	3.04615917283372	3.22207901550536	3.37410060848949	5.31197168275101	1.27196419432354	3.80920827270058	1.0085044279128	1.86611670153433
TCGA.XF.AAMY.01A.11R.A42T.07	4.4627443950822	2.48054245772356	6.31563701581748	8.68575277414173	4.34927513793232	3.33146163739403	2.8632639844293	6.0405238635212	4.45300525375467	3.65567239189371	1.30316665116376	7.16534102651835	4.58992626024466	2.4725137657338
TCGA.XF.AAMZ.01A.11R.A42T.07	4.96743253095938	5.96318757197559	6.07240652781742	7.67479681549181	4.74971757767755	5.69298927377635	3.93312356621522	4.772500833736	4.89477341308761	5.95835550946531	1.81411619818542	6.37760928701285	3.22523631943842	2.79435347818858
TCGA.XF.AAN0.01A.11R.A42T.07	5.62084650011963	4.42844150239277	5.39012141110853	8.85993539721239	5.50287496682113	5.7144856858517	7.3215526207432	5.72175886152559	6.02223139003218	5.81633090402983	2.19300118393198	6.45391898940487	2.46035388437931	4.20045727142857
TCGA.XF.AAN4.01A.11R.A42T.07	6.48526357637981	4.5771507747502	9.91407166392495	10.2924412544325	6.7626154335776	6.42316965060351	7.1690264669999	6.26386738814379	7.40086510647668	6.76067338134104	2.86886879267077	10.2861887357299	3.29014408992256	5.49034870340606
TCGA.XF.AAN5.01A.11R.A42T.07	5.91545320112885	2.87710799484006	6.43990722189412	9.07609810278428	6.05987124609603	6.74198195071357	6.85667615398286	4.27466896411169	8.03345710303357	4.79909248815895	3.24337626409451	8.74658815833909	3.37561788219286	4.82965170835107
TCGA.XF.AAN7.01A.11R.A42T.07	4.07025510176071	1.63111954316572	5.63091280182484	7.90248782437949	5.0475967767654	3.74810755423712	4.49515777024714	2.96919343215857	5.27831037243865	5.02818898025551	1.23193050789806	4.67258611508278	2.72392021280257	2.60214803075798
TCGA.YF.AA3M.01A.11R.A42T.07	3.32885244772356	0.705402694986887	3.56849674293694	6.34327356138517	5.25988606307077	3.40238414784117	3.58610889877757	3.63141101847146	3.3815330221428	3.17362317475247	1.18176056728468	6.14881461562075	2.65530458008247	0.783666180907829
TCGA.ZF.A9RN.01A.11R.A42T.07	5.88031432581512	1.88318139483083	4.87405709894499	7.62187251481184	6.33811640103344	6.51889347264031	10.5828331860104	2.79936425583014	7.36283138241246	7.21346782533955	3.27323952187299	5.08764000072092	4.2930590406092	4.94320870858845
TCGA.ZF.AA58.01A.12R.A42T.07	7.05395838629808	4.01396166847537	8.26436377916045	10.8317590677065	7.40568925903071	7.42859089312883	8.45285924664576	5.69316399988116	8.66630920820879	6.93222183991023	3.85910225113672	5.3628277642477	4.29395443977388	6.17488374888661
TCGA.XF.AAN3.01A.11R.A42T.07	4.24820530616043	1.61412413079663	6.09769780283498	8.73246470486437	4.18813901048653	4.8573215794043	4.76033499849193	4.41979958368815	4.20310884223125	6.22574150887256	1.7021125649408	6.92262921486798	1.13589782214587	2.253051360877
TCGA.XF.AAN8.01A.11R.A42T.07	6.25914494417323	5.59465972197786	9.70598467959956	10.8938690385167	5.31300530425414	5.94988091239944	6.58081829268918	8.31500926259486	6.92613791085406	4.9088513278682	2.3205068139997	9.84148616041811	2.33111684432517	4.68321360396706
TCGA.A8.A07B.01A.11R.A00Z.07	3.72597786174282	0.589786765165176	3.19924854496446	8.33014111369411	4.52027468867744	4.19471736316929	4.70534110111563	1.99536460253677	3.70098942273861	4.28067427797504	1.92205248229879	7.49115138627958	0	1.82207747395329
TCGA.A8.A08B.01A.11R.A00Z.07	4.90340652161458	3.32504316794696	3.35406289181267	7.74583498612843	4.84260293811995	5.23787312330165	6.46581331283808	3.46387092929899	6.12636744564522	6.3852291147862	1.60944425895715	6.97100123728321	1.27766037628967	4.99632998887413
TCGA.A8.A08P.01A.11R.A00Z.07	6.4374355283405	3.70538387316849	6.09156765592073	10.6157479989489	6.64426120933039	7.63895766032364	8.07993811341876	4.46864081440524	6.82512881130664	7.71102953491739	1.99198336320921	6.59754769131745	4.0030081001188	5.85036939032175
TCGA.A8.A094.01A.11R.A00Z.07	6.42205960654174	4.78612014353694	6.53516215927592	10.3365434526191	6.34828473965966	7.16055786589112	7.39799507127969	4.13344470501153	7.02413918023913	6.31153944395529	2.38186313271594	4.34658868231162	3.89937649875123	5.89998039500427
TCGA.AO.A03O.01A.11R.A00Z.07	5.51282481882597	3.458508962783	5.57661512387321	9.39500410253762	5.60879487187745	6.49359296541196	6.55789536688726	3.52007836883932	5.93888429627689	7.3058921115145	1.89180254936988	4.11149189132398	2.99199955013227	4.64486572300792
TCGA.A2.A04P.01A.31R.A034.07	5.71038745105935	6.54721269341972	5.0124798960978	7.98674041012807	5.46995659587947	6.81662761220463	6.77082487625667	2.79230767365733	5.87700261966384	8.04523271531592	2.90673136761213	3.09189874874745	2.72532060365041	4.95805384819063
TCGA.A2.A04Q.01A.21R.A034.07	8.00925465694689	7.81818315770056	7.32256495845949	9.81190181035267	7.73660182814026	8.94445530089021	9.76115905741469	5.08343922512831	9.16279336709409	9.00777800201007	5.39033625822823	4.85710121567036	5.23468931043867	7.3988240531571
TCGA.A2.A04T.01A.21R.A034.07	6.2982705080817	4.28893455560198	7.64718991019906	9.29303568219551	6.43558700599178	7.27758672388257	8.81529766240902	3.57494285652488	7.05851052948348	7.9621643532187	2.96759050976919	2.52012740266685	3.50485714478141	5.70368490381224
TCGA.A2.A04V.01A.21R.A034.07	4.19983429755116	1.51831784239303	5.41263169904565	8.51259993701075	4.27648882648903	4.54901434256722	5.51058255879118	3.29340664884329	4.56279224773495	5.11234149923666	1.44786105887563	9.73979786308344	1.18275488707628	2.83009303213299
TCGA.AN.A041.01A.11R.A034.07	3.90609774350815	1.79741903099804	3.17285231067861	7.82099034961808	4.01728789025971	4.35754217582556	3.39248062971899	3.47485119112344	4.13114543550726	4.18938180096141	1.89525933862519	6.53390502609659	0.853369515642203	2.49776563185041
TCGA.AN.A046.01A.21R.A034.07	6.31708883187265	3.25129057906044	5.92450008229692	9.38778455151089	6.6872732171373	7.73829741931244	8.46510152734111	3.91196750681097	7.23345726459956	8.02224406887777	3.47773424694715	5.29772481318808	3.13385990371902	5.61729260483408
TCGA.AN.A04A.01A.21R.A034.07	4.23949794729802	1.62602950369517	4.02960099511456	8.29459651431322	4.27371931970119	5.03580422791422	5.8362483911112	2.74272137810465	4.71779867168735	5.31288295528436	1.82665201627647	5.87310997581834	1.37308997991354	2.37898319647567
TCGA.AN.A04C.01A.21R.A034.07	4.67977025433939	3.38399765281341	4.61989664837989	8.08278118399734	4.7228028462207	5.80629535470389	5.63274044800078	3.13928863607801	5.29066365093091	7.53249307708252	1.65089491401833	5.71614195402689	1.73521187398922	3.35353502147283
TCGA.AN.A04D.01A.21R.A034.07	2.95177047943418	1.15835070933103	3.06778452812699	6.34198699739944	2.9630618650994	2.94755236671789	4.66344662181954	2.09506413180649	3.44649158318274	5.08661819312144	0.831422007465795	1.70679397838835	1.0359379933188	1.28670375634491
TCGA.AO.A03T.01A.21R.A034.07	4.93209381831814	3.5667595812819	4.71294607006017	7.0751358447634	4.38802063798073	6.02150278667016	6.93124571069914	2.33926684608549	6.50092128255072	6.88153737466204	1.62155900138994	3.89567003974124	3.00633809399556	4.28624539413585
TCGA.AQ.A04J.01A.02R.A034.07	6.62020852000437	7.67285051867336	5.66033734385925	9.29536967033948	6.09718077028626	8.17570158900187	7.9645053173653	4.07185524529279	7.0735775995689	7.55659188576786	2.42743798453875	6.16427606215514	3.29284474150766	5.07416287550701
TCGA.A7.A0CH.01A.21R.A00Z.07	3.81356119689585	1.15134962530769	3.6395595066185	7.97849103289961	3.98583578169366	4.19396703401725	4.46162275557453	3.49555985109991	3.58242956795851	5.25045381314083	1.44210365204354	6.94104016266204	0.402297745373924	2.64004243849714
TCGA.A8.A06T.01A.11R.A00Z.07	5.37384251906419	3.71800122151517	4.38514507463039	8.42562006431442	5.58707908438179	6.20450826508467	6.80673147851342	3.13774414567535	5.99404565356389	6.61140995653459	2.23411649849397	4.97682151849325	2.99442387771209	4.15561162616218
TCGA.A8.A07F.01A.11R.A00Z.07	4.9106172207724	1.71597139234098	3.36960552408341	8.8869308507533	5.28228322717522	5.94687620398766	6.39080092538977	3.84681648487043	5.12727765966765	6.28957075831853	1.71536345581086	8.10134455839287	1.49277550620818	3.45144851868154
TCGA.A8.A081.01A.11R.A00Z.07	6.7223408665237	4.83816417034909	6.29781697516879	9.57560773759556	6.70350897943354	7.47303265191193	8.2742496995493	4.65576843343378	7.37317295781829	6.81648835157345	3.58322280599972	6.63019864928193	4.50181482748139	5.93258091672543
TCGA.A8.A08C.01A.11R.A00Z.07	3.86504560277989	0.816779596219135	3.5103411235098	7.99181014258704	3.9316605734517	4.3675764779883	5.22967200518513	2.42543283155637	4.17170808942271	4.74893883198713	1.12029566845776	3.87670545574902	1.59382968900637	2.34019193451884
TCGA.A8.A08T.01A.21R.A00Z.07	4.4561835910056	3.07459637915685	3.69254592371494	8.50633617845469	4.55814211157082	4.8775309730142	5.51230984095304	3.10873611329183	4.53466348490846	5.24849688595938	1.56902737821537	8.32981953949676	1.62822711909192	2.58296539092829
TCGA.A8.A082.01A.11R.A00Z.07	3.38256775435777	0.0539363141300268	2.38425043248296	9.19714310917027	3.22651407408753	2.74716175004742	3.23851482650653	3.44982577160988	2.52652027112691	5.05415387176271	0.9912382632252	3.58611388335738	0.907488674823697	1.58496250072116
TCGA.A8.A08F.01A.11R.A00Z.07	6.16484178500689	1.99682235028992	5.13047820316398	10.2399601442193	5.99171094700552	6.32466240366887	7.60763843582656	5.01658307909383	6.65332395129785	6.95993008522486	4.34601494921635	4.8617774400383	4.03121082070282	4.92254991438289
TCGA.A8.A08X.01A.21R.A00Z.07	5.94552686384985	6.40647016427597	5.20935201550167	9.44047562308995	5.49299156942015	6.57337699835945	6.41218925215495	3.54476530228113	6.24355894148048	7.67726791401831	3.15291678910336	6.85931313291719	2.4959706097407	5.18717389059732
TCGA.A8.A09K.01A.11R.A00Z.07	6.12683534609185	4.36582028789898	5.61862284799266	8.84568384274692	6.25316148899486	7.05412783380836	7.93346501706424	3.76773836350284	7.01342842478492	5.46423369422043	2.22178715301007	9.79281537409846	3.87354270817296	5.59222977621263
TCGA.A8.A09X.01A.11R.A00Z.07	6.5730084679513	5.13036999609268	5.53977647877829	10.3605546340745	6.44120181508007	7.74065327340417	8.36900343416913	3.91466719380584	7.08079289161786	7.99972890565824	2.82337378096914	8.61001227683996	3.5255022396184	5.90161271180573
TCGA.BH.A0AY.01A.21R.A00Z.07	5.27774821255795	1.51874957530693	6.51297732770533	9.52416093092568	5.39571205178337	6.04593994181922	7.16196239267749	3.90919339353148	6.35491597899685	6.56586369645423	2.34127383232876	9.94062213502005	1.23967669022342	4.97368473997824
TCGA.A8.A06X.01A.21R.A00Z.07	5.10998767850825	2.43937403194037	4.154434288862	9.08629547344554	5.66440727656939	5.36691259256494	6.84093348261835	3.47570064489272	5.80309329506155	6.6508133755993	2.02787096170021	4.69071929622568	2.3097708395674	4.20061420551345
TCGA.A8.A07J.01A.11R.A00Z.07	5.29258738301311	2.68773586447784	6.83918674223391	10.8564313808442	5.1777392906948	5.39958154800712	6.11256337464115	3.88235369442397	5.26423940666007	5.97155275038387	2.29793594571919	8.6487188335733	2.0424417824231	4.01623778118445
TCGA.A8.A092.01A.11R.A00Z.07	4.30116302642638	1.36279169814788	3.2636503932603	9.75835611630552	4.31124173369814	4.72523798413727	4.97414504759487	3.21254259329724	3.80818461604592	5.62786652320853	1.61453565427782	6.77694476129341	1.50333835335314	2.51301060955796
TCGA.A8.A09C.01A.11R.A00Z.07	3.72232070446209	1.89274461812242	4.32773818963226	7.6678587207897	4.10023926887259	3.94195431326253	3.85483895775382	2.93503171487855	3.6374422317071	5.34987123623069	1.12062334314224	6.44821916468231	0.755900460754704	2.40135740989028
TCGA.A8.A09Q.01A.11R.A00Z.07	6.27215371731501	5.67030911306665	6.55288581881191	10.9100701761233	5.97026134894732	7.05451765172842	6.44768458319743	4.44086409658589	6.13960874720783	7.06654346020506	2.56640902361404	7.8423669864539	3.32897423094103	4.88065124493095
TCGA.A8.A0A7.01A.11R.A00Z.07	8.1362684951059	8.07832283882988	7.58279655261197	10.9613371402118	8.47795085269775	9.47536220959312	10.456676998289	4.68023408087631	8.97132866929361	8.22941728473813	4.38993912325578	6.52606277795121	4.18472648128539	7.35353678576153
TCGA.A2.A04X.01A.21R.A034.07	6.68543951934531	5.79844177822544	5.37578380086616	9.14175902110237	6.41726336745916	7.46189376028099	7.75175408145746	4.44298662021457	7.53588928371595	8.03098101929925	3.59165838948175	7.6066303455633	4.75235554014423	6.12613450863349
TCGA.A2.A04Y.01A.21R.A034.07	5.81839732954291	2.96054317263715	4.52806783254828	9.17022712032763	6.13223866262957	6.935805257103	7.8669422817721	3.6870846565961	6.3366814574719	7.34464211318266	2.61998339645362	8.13943125007338	2.54283175352825	5.16165393072507
TCGA.A2.A0CM.01A.31R.A034.07	6.68288568179195	4.57082942647559	4.76119712451302	9.59688921207099	6.74593129676775	7.60281445083561	8.43833603112399	4.31846554844315	7.3063660198197	8.61564508448048	4.01585967372876	3.64603411682789	3.68234209714331	6.09554471344525
TCGA.A2.A0CQ.01A.21R.A034.07	4.03120185596893	0.862244723630779	2.1436227963435	8.10087039000923	3.95741582310245	4.71640022046642	5.70897116956962	3.80860908693397	3.7534703308355	5.12681596124685	1.01936413361815	6.22013973990396	1.23995590494493	2.58549139194535
TCGA.A2.A0CU.01A.12R.A034.07	4.27825733635373	2.77074303285022	4.87146121185327	7.84965814186579	3.97680988793121	4.68694125800359	5.24682321454426	3.3276491686594	3.86004784124766	5.46845624477435	1.92202699622864	6.80230521739425	1.01870765140954	3.99015616662739
TCGA.A8.A06Q.01A.11R.A034.07	3.57569528310075	2.19625950297954	3.1233966892388	8.3131869693348	3.66749261167593	3.88194051041515	4.17077653148957	2.26472250997982	3.24771365483085	5.51337072656021	1.04804437313358	6.10026223383016	0.533601125280834	1.55035893682707
TCGA.A8.A07C.01A.11R.A034.07	6.10512242159585	4.76045253941641	6.14472369775981	9.74617288724292	6.23158550847579	6.7907507923902	6.78068823591708	3.76629117083604	6.58156938797511	6.34131688740276	3.68796619185442	4.19544416889742	3.39617713077843	4.67061942894693
TCGA.A7.A0CD.01A.11R.A00Z.07	3.70719578207403	1.41731622380838	3.27658836809516	7.348326035712	3.82050451329963	3.45300901539426	4.78718975322595	2.66305520414102	3.53967687701049	3.94711440511017	1.92981018349938	8.63034880677488	1.65666827263556	2.34258318949978
TCGA.A7.A0DB.01A.11R.A00Z.07	4.3041006338751	1.67999797281806	5.52278744160204	9.97856319380571	4.15474317313063	4.25362056104975	4.2899964305696	3.12918174607414	4.62954452989269	4.37896239502459	2.18293975638523	7.27341595945712	1.08867125073381	2.9813412277008
TCGA.A8.A06O.01A.11R.A00Z.07	4.99422677309352	3.75303231570356	4.81258298875566	9.49747779632192	4.89928639171327	5.50292112321333	5.80650933093443	3.34250669709955	4.87088873062451	6.28706960230046	1.86932208063766	5.69814119899448	1.7617061912607	4.0265345082111
TCGA.A8.A076.01A.21R.A00Z.07	4.71191636972464	2.8951824108542	4.36020237458392	9.86406642422571	4.49343888120284	5.02268819183557	5.39092669895825	3.78832856445732	4.51318939158484	7.17789587262953	1.60430329711915	7.41974612296411	1.50959183734233	2.80341304529375
TCGA.A8.A07P.01A.11R.A00Z.07	4.29604387340126	1.8375977599005	4.64203093412065	9.14552545444978	4.03264671834259	5.18122685515091	5.95488924362073	3.39755024650157	3.95457240556688	4.47175323973218	1.34742869720595	9.99738393504735	0.899993174230969	2.15555496084056
TCGA.A8.A086.01A.11R.A00Z.07	3.71379009709636	1.03043686046415	3.69332706264202	8.58565736241758	4.10275957425386	3.48327370801068	4.63441413364752	3.92959097751579	2.79470105613375	4.27855724976503	1.51185625613217	7.33466458488493	0.364252380306617	1.5236121358814
TCGA.A8.A08J.01A.11R.A00Z.07	4.81479314235251	2.69303938323692	5.23330860612902	9.58250874034037	4.87318161215941	4.73580206886463	5.6550156816162	3.79173748746725	4.68430673123893	5.87098112422465	2.21199716683461	5.77735292160235	1.81048053651491	3.49987139306841
TCGA.A8.A07G.01A.11R.A034.07	5.22971651022631	4.37085707262719	4.25195835219176	8.4513467128491	5.04545128642359	5.91579715610661	6.92927089702491	3.12545023013214	5.37453506611148	6.03784781578868	2.91107993935765	6.70407823520071	2.34465392653021	3.49853171886973
TCGA.A8.A07R.01A.21R.A034.07	3.89717352957424	2.38823407843077	3.82670420372066	8.09437491979349	4.13062218395591	3.47130747963489	5.59230405839303	3.64177080987264	3.12819792707693	4.93592171342261	1.17385927760134	1.44735075627102	1.76482119196313	2.20207287546592
TCGA.A8.A07S.01A.11R.A034.07	3.54295074525976	0.812603280568557	2.73777013587415	8.82237384454751	3.07158867932118	3.4455946739139	3.51517919647795	3.61997943093136	3.04690168247645	4.14879584640397	1.31583910758169	6.56630815456723	1.2874347563797	1.58890048769913
TCGA.A8.A07U.01A.11R.A034.07	7.37206030538172	7.35058939108645	7.62076693091629	10.4749604302253	7.54284496831107	8.18899228257481	8.22203139098611	5.00590972191201	8.00531075038059	8.77255475564059	3.88199810932889	5.10254931710711	4.23122358847001	6.83515225835735
TCGA.A8.A08R.01A.11R.A034.07	6.59111795644079	5.61664870737937	5.75594539710598	10.2179659641734	6.91260281800617	7.12138559297025	6.94507263467479	4.07849522437563	7.05628429144779	7.12836145884005	4.60534153276896	3.64919586892885	3.20178583123977	5.809404153935
TCGA.A8.A08S.01A.11R.A034.07	4.34962228515539	2.12240934002155	4.02113606923474	8.12186606848076	4.41948642949273	4.47383105251978	4.93498790650635	4.00279406063245	4.15880870565031	5.16344640143555	2.27734234890812	5.61910930275182	2.03035642218137	2.62323478366025
TCGA.A8.A097.01A.11R.A034.07	5.05840843502505	3.46398739259996	4.85696748465914	9.36241209322609	4.77716066931756	5.33411365907466	6.44736395390918	3.55656545499585	5.34500283614788	6.069182283487	1.86484482360454	7.3814818516007	2.38506140578373	3.35580563894407
TCGA.A8.A09V.01A.11R.A034.07	3.40842338929441	2.01738748328285	2.10617197009853	7.21240309758039	3.62552885305653	3.03380746649847	3.53402144439619	3.34251652207118	2.40445963579782	4.73667522256961	1.85142702210586	8.19129247948769	0.532767755101117	1.24780601821922
TCGA.A8.A0A2.01A.11R.A034.07	5.26911891444481	3.86154108198796	3.1369103802579	8.44243773190306	5.47326083726087	6.08315508493424	6.89563351008478	3.36658101922178	5.52254301360416	6.15477356199116	2.58757503392546	7.86181728199995	1.71376728715666	4.08144189426962
TCGA.A8.A0AB.01A.11R.A034.07	2.88488774375711	0.689528918486934	3.2945166787041	7.21629856658381	3.04603604651675	2.60861057345375	3.32291558174592	3.04946899387415	2.21261781134176	4.43302619716713	0.763503727643961	8.1829824033207	0.673697020211043	0.826436626422598
TCGA.AN.A0AM.01A.11R.A034.07	5.66124679893553	3.01561790505578	7.49767181329389	8.68592054894559	6.46780465206491	6.16265501888997	6.57679538146817	3.94093829271165	6.43248611813342	7.03009104662496	3.25096521460407	5.43295959964506	3.42623168139918	5.1219188752444
TCGA.AN.A0AT.01A.11R.A034.07	5.52170430921077	4.77485912342961	6.67502164817199	8.53923228466418	5.24838911484329	6.43332696675292	6.8661300425526	3.64571190914949	5.93061563214467	5.97451784062656	2.2375065259371	5.34553317194246	2.70606982722545	4.7518974928148
TCGA.BH.A0BD.01A.11R.A034.07	5.75760141993473	3.79153707821468	5.7647604595911	9.50608647170704	5.76094526711122	6.79887570040801	7.24483044880874	4.00697259297688	6.11485907433085	6.67608401273605	2.87253619268878	8.54428941977157	2.66050208645247	4.45474838208606
TCGA.A8.A09B.01A.11R.A00Z.07	4.3235104953521	1.93458061102028	3.97812625423669	8.56148711214068	4.35262337014827	4.4327343442562	5.55396288551298	3.45281266753847	4.47415492158917	5.04904259280001	1.56043691398974	6.97084174931747	1.61292800194714	3.17168721868987
TCGA.A8.A0A4.01A.11R.A00Z.07	4.36939036752645	1.67056053209203	4.6268218238978	8.23551584087337	5.48027845237967	4.89391625804513	5.70932604366909	2.96803614040467	4.89940744043441	5.24562115540151	0.641825514376381	7.90454659351109	0.791283321916293	4.09627028787379
TCGA.AN.A0AL.01A.11R.A00Z.07	5.6262916720159	7.04760858727197	5.31140517356697	8.8070094028152	5.33692254509001	6.6093823065823	5.82540103758064	3.30545346173722	6.31586179256979	6.91256125042858	2.16796359190811	6.44460336969857	2.16593450016284	3.79518509859488
TCGA.AN.A0FV.01A.11R.A00Z.07	2.94539795823733	0.959884011400839	2.92425816402669	8.33579208866222	3.64562443576206	2.33598439618618	1.98147344453731	3.16996152812699	1.811721536889	5.24867524312265	1.45050952002549	6.66572802272328	0.312632120120034	0.468948180180051
TCGA.BH.A0BV.01A.11R.A00Z.07	5.41874717466993	2.45339271647127	3.17142077452597	9.07500614775091	5.35947121136479	6.67165792600293	7.63537835845512	3.82320052933568	5.58506194256035	6.29507829552046	2.06802567801231	7.58955306254049	2.37119923765111	4.25060540211886
TCGA.A8.A06Y.01A.21R.A00Z.07	2.43185451468157	0.461541365469105	1.70784075303034	6.34690501248299	3.34710460456664	1.81787201543999	2.89338073130915	2.18985398965975	2.45232558739255	3.23114052196168	0.76439722572109	4.47573563599679	0.554975931791651	0
TCGA.A8.A07L.01A.11R.A00Z.07	3.54675447806047	1.23136488931683	2.71455494784903	7.96251888669297	3.87580648918688	3.59517739521861	4.28501337360935	2.41312688989627	3.11774441291539	4.44728824795638	1.47925656120142	5.88905203892819	0.820094566025476	2.14632937343578
TCGA.A8.A08H.01A.21R.A00Z.07	6.713975945726	4.21032495242019	7.24653657980056	12.6124643502702	6.33918722640196	6.67724306101876	6.78100492895587	6.8464871631588	7.12246261059945	6.22923412684769	2.64579534491638	8.52974197240456	3.37708121687893	5.6048660107426
TCGA.A8.A090.01A.11R.A00Z.07	5.16496634171033	2.00740672778513	4.38160782940629	10.1704456885043	5.32187825305754	5.23144435857031	5.98867511769684	4.26577778225123	5.54884185429075	5.90753004867502	2.32915323742482	7.39771443289909	2.29334604603785	3.27209786078493
TCGA.A8.A09A.01A.11R.A00Z.07	5.39732253379835	2.75213598762394	4.46902198950478	8.92678596792141	5.61929564919197	6.44363290788077	7.30024821838848	3.38235596921154	5.69660436500904	6.18224734497433	1.94094762635636	7.80415010402611	2.57694838744725	4.56408545348746
TCGA.A8.A09N.01A.11R.A00Z.07	4.93247981499282	2.48839759964418	3.72865238751464	8.15060588509589	5.02840134286439	5.54984325714778	6.31105215200637	3.34923813114428	5.40971413031426	5.22461915061804	2.7911813616614	8.14210453751091	2.60022420719319	3.40608762884421
TCGA.A8.A0A1.01A.11R.A00Z.07	5.77380751523848	1.27122931006241	7.27712907716839	10.3862552713689	6.21772433375249	7.13564532425019	6.90843645861339	4.44439717357059	5.90000650687696	7.85152981005873	2.26462285294011	8.62092697721446	2.56754672339372	5.39796378465105
TCGA.AN.A049.01A.21R.A00Z.07	4.99801068199622	2.98664412897689	5.75006735779884	9.38780298424738	4.42933983517545	5.75052910775793	5.99042361553885	3.7214591883991	5.34893738792979	6.56056670382909	1.88544224847762	5.98205601963011	2.37466480512243	3.49323741920022
TCGA.A7.A0CE.01A.11R.A00Z.07	4.43077913517097	2.2540606556816	5.38893034676171	7.92992344761426	4.26197584104865	4.15831762076541	6.15004997037669	4.38406907512152	5.68212077375251	6.01191600583174	1.92917701460464	5.393673546447	1.73239189201158	2.34144499095086
TCGA.A7.A0DC.01A.11R.A00Z.07	1.6859253222909	0.213337465983363	1.09165788300706	4.74355278849581	1.26457725724182	0.802060523734266	1.98421128991656	2.57172373575768	1.88466156438076	3.82133265703156	0.620014567306814	5.83637820136812	0.256254281808157	0.384381422712236
TCGA.A8.A06P.01A.11R.A00Z.07	4.49562028111294	3.45872610301268	5.08265418709572	9.46495629022555	4.13033398977716	4.7085265077615	5.19028481895377	3.67718416126283	4.55579801081467	5.76036999950872	1.65421315303228	8.65127649082252	0.713412449106304	2.4922634045669
TCGA.A8.A079.01A.21R.A00Z.07	4.42227437284875	3.72153916129974	3.40246010509053	9.13524599273607	4.08933778044902	4.38824161221865	5.02693705988587	3.64497523640163	3.88170192439399	5.36835978369346	1.60628410205345	5.5176804475621	1.56058370317379	2.75708727001468
TCGA.A8.A07W.01A.11R.A00Z.07	4.67676420115079	1.70977021888665	5.28591936976341	9.51822819320487	4.70639347451602	5.22204002284387	5.31969948695164	3.89899838199907	4.85878022780621	6.3882170955374	2.14296792555144	6.05482805020227	1.5324281097942	2.99843021541787
TCGA.AN.A0AK.01A.21R.A00Z.07	4.67739723786526	2.30543802876587	4.99132921447715	8.78385373805934	5.08775324734984	5.02793601877259	5.23309410009999	3.09312474533256	5.32043891822688	5.90398063232754	1.82324336450751	3.31872157481445	1.8126989100701	3.85140924984498
TCGA.AN.A0FJ.01A.11R.A00Z.07	4.30167416593791	1.73619887169064	4.58164981035569	7.37322137415418	4.25083550671524	5.17194328267685	5.61436917796082	2.38503930682435	5.20082842507586	4.63747113988476	2.37966141805967	3.99504324371949	1.48150891745362	3.23318248830612
TCGA.A2.A0CZ.01A.11R.A034.07	5.7673095953612	4.58445147767528	6.15356162602534	8.93612453380941	5.62235326127125	6.89563895344682	7.59183150467296	3.56575191941629	6.37786841867386	6.59387959545721	2.54804930839393	10.063758496846	3.29704866650708	4.06301103059796
TCGA.A2.A0D1.01A.11R.A034.07	3.7085989979857	1.7825161008371	2.5625587624064	6.85312687177938	4.07862644621077	3.99982823761679	5.63647201869214	2.1183611721364	4.08441017680295	6.33396750436567	1.50632230399732	2.47832691095122	1.15445206775435	2.62749011050785
TCGA.A2.A0D2.01A.21R.A034.07	6.01685000876022	5.15300227189218	5.83271993051789	8.89977683981948	5.88250124141475	6.7092912915852	7.39479141313616	4.33965980831379	6.89086838939146	6.57278813063771	3.25289929627108	5.43886407345036	2.65912413518292	5.17447433290289
TCGA.A2.A0EM.01A.11R.A034.07	3.8669960426125	1.17690492818286	3.57203273508266	7.84094093118464	4.13335494388367	3.9146144805237	5.26015165501849	3.4445796121569	3.66640749940797	3.32734245560982	1.77822650250275	7.05655773553731	1.14932502160901	1.4727996718079
TCGA.A2.A0EO.01A.11R.A034.07	5.32753912674263	3.89236365698753	4.39822524785888	8.4299733759182	5.01960969834381	6.3007347916325	7.0029709771794	4.08179965456706	5.73879189885294	5.92512831832105	1.9550351121935	8.28420785126271	2.47653579416418	4.00581315380433
TCGA.A2.A0EQ.01A.11R.A034.07	7.52806172589665	7.38016679220425	6.50299324494937	9.61582377705774	7.58698633153195	8.85713725715358	8.67690057307633	3.89667484230344	8.47219158869546	8.73397589436879	4.57271310307975	6.19576833325018	5.0292440183908	6.88637577455664
TCGA.A2.A0ER.01A.21R.A034.07	4.12566599350526	2.27096698242846	4.02979651865916	8.240740140819	3.84630669424934	5.0494441988766	4.9519793288574	3.47495935787141	4.0195275876712	4.48848930140445	1.11959994795209	8.80932371857658	1.19964047911906	1.89227443978534
TCGA.A8.A08L.01A.11R.A00Z.07	6.23611212013844	4.295298929526	5.56914781654424	9.27564927962169	6.31646346884762	7.04783448318155	7.31358988100521	3.97791578964962	7.06448131033562	7.67977494216627	3.8510838424493	5.56062711952158	3.33154655385621	5.5251543140923
TCGA.A8.A093.01A.11R.A00Z.07	3.10951795970606	1.11793820819913	3.40277597447181	7.94667830629964	2.88755615436268	2.23074818938827	3.92160400827133	2.92365298549177	2.91239956023757	3.72699465509783	1.50019575665109	6.10137710988257	0.851330650321351	0.726395291650452
TCGA.A8.A09D.01A.11R.A00Z.07	5.02449061911843	1.75225614430321	6.5077822735399	10.3075844634276	5.5567660064797	5.8212815084356	5.62053181741221	3.69750759382151	5.43114740094838	7.06754729797939	2.00332360156619	5.75875372383752	1.38825718191048	3.65854283603296
TCGA.A8.A09R.01A.11R.A00Z.07	5.48046971832155	2.00798659064042	4.17617633235232	9.59151421369079	5.7961923563561	5.94472380228263	6.78954060508835	4.70164732802989	5.77543383986501	6.43570526018954	2.39003031323719	5.22890118191514	2.54828752951203	4.44141043996938
TCGA.A8.A0A9.01A.11R.A00Z.07	4.56922119102755	0.817820757055148	3.27540668253027	9.17921617665487	4.6574396207136	5.60877360595164	6.01505493088567	3.16235544416035	4.94869861909598	5.81345542596003	1.79228146144668	6.71432550758757	1.64628053599911	3.20186906401356
TCGA.BH.A0E7.01A.11R.A034.07	2.8400079068893	0.528590108162325	2.81357109048258	8.0579311578813	2.51427526430337	2.00096955162166	2.39133709306707	2.79747928513948	2.4510393084864	4.10524225381157	1.42783174784177	7.74828169516914	0.51786409967229	0.897782544661417
TCGA.BH.A0EB.01A.11R.A034.07	5.62260485469562	3.14112719329243	3.19844636508973	9.12136991503285	5.66489619199013	6.63728514388397	7.06278224684514	4.58793326876683	5.47588950931629	7.14761502968247	2.96429263567092	6.8174041840606	2.66614887176275	3.95307895261251
TCGA.BH.A0EE.01A.11R.A034.07	5.07923327684554	4.5901828227141	3.32515371060446	7.00468273878744	5.12666957334194	5.62576422504833	5.83543544638167	3.40713709602632	6.41316868539938	6.64986833961556	2.2489651345181	4.4052359597555	2.87364443475347	4.55008799661628
TCGA.A1.A0SE.01A.11R.A084.07	4.6636081469945	2.51328414062303	3.70954798406677	7.14389456199373	4.51395302139457	5.48326593730984	6.9728628877197	3.43728349432689	4.99951460174296	4.87886754438384	2.16900648050312	7.93967746512008	1.91874282250472	3.30527015524019
TCGA.A2.A0ST.01A.12R.A084.07	8.11304495310366	9.03761381544587	7.7844837889201	9.92507138206205	8.16771809150433	9.44292423911034	9.43409951326634	4.92643055827918	8.84373462957076	8.69866404157266	4.54658633426437	3.98878100964516	4.92200763350529	7.41272733859164
TCGA.A2.A0SU.01A.11R.A084.07	4.94962018815278	2.89964840194216	4.75435803602649	7.68120660222089	4.87910121850431	6.39187906594167	6.79852743415969	3.02498600056503	5.49605530236396	6.31837650042268	2.19012845436493	6.86446125373406	2.29406319268678	3.2644763800077
TCGA.A2.A0T2.01A.11R.A084.07	4.9429772231369	1.0787140244226	4.7464192584338	8.62632104258447	4.94002992067681	5.16826050240736	7.3529210837035	4.7820963341625	5.77548068158834	6.3839547986055	1.6742105703233	2.82172463568853	3.12176987539764	3.49237878273643
TCGA.A2.A0T4.01A.31R.A084.07	5.68222922821593	3.45023787662745	6.95826909746363	9.03334779996208	5.79376559302489	6.52314716798756	7.56779080059525	3.61794382898218	6.45136827647888	6.65618886411822	2.9908310826566	10.0494342366774	2.47618841929209	4.77369573233149
TCGA.AR.A0TT.01A.31R.A084.07	7.41740169461985	7.20858828203758	6.31674263943592	10.6159195300017	7.50576435047073	8.60750817166185	8.59292708051032	4.95972944803029	7.26415057559433	8.60246727300146	3.92561397061872	5.46460567967698	3.59812014005241	7.04344840702842
TCGA.AR.A0TV.01A.21R.A084.07	6.08650896575185	3.7035961324772	5.3905021824756	9.47095598060668	6.19612541237595	6.85536404029845	7.60736810297887	4.0237026130203	6.60058368419996	6.61948637605555	3.65987880349749	3.93325424454735	3.45675375087026	4.90910103376804
TCGA.B6.A0RM.01A.11R.A084.07	3.847328963404	1.76552808972594	2.63082033433058	7.11579585111868	3.73931326970105	4.79941776421725	4.37222233482438	3.33933794131751	3.89627135782728	4.92742716976081	1.50399083071273	8.83689788799354	0.97218915618934	2.71558591418774
TCGA.B6.A0RN.01A.12R.A084.07	3.92945715980638	3.12312375665488	2.22383470758091	6.46523944379303	3.91866890218133	4.51178561507747	4.97213319891934	2.87045455577361	3.63616754357474	4.990841436517	1.77145308636153	7.65817569741989	1.78412559108092	2.10094401807783
TCGA.BH.A0DH.01A.11R.A084.07	4.53775335227146	3.26012100428387	3.15910271087349	7.66210242746013	4.42559836612955	5.03823855312392	6.38301262340182	3.1457815729895	4.54963101443401	5.43238822743562	1.65357633586049	6.5627407739708	1.69867167012929	3.21412480535285
TCGA.BH.A0DQ.01A.11R.A084.07	4.64775402272999	2.43843706533952	5.56153430318544	8.76765288952325	4.51623843729822	5.14646236549017	5.99469340153905	3.66685634418219	4.81276991404467	5.10485241496874	1.69405081492881	8.66619674839146	1.86326878384043	3.32057132376655
TCGA.AO.A0JJ.01A.11R.A056.07	6.20982109887659	5.48226881014776	5.17607068445207	9.14168813734234	6.37083618962641	7.63415354030555	8.35262642624358	4.28489518836474	6.41987421730606	6.97952580175998	1.85583265844135	8.77685868195127	2.91939127271324	4.56598704075077
TCGA.AO.A0JL.01A.11R.A056.07	3.99327218510313	1.82440231016139	5.45123862304142	7.05518987705623	4.26943298781219	4.44549489254292	5.93881950444742	2.56120829626753	5.04724380533879	5.93106131629877	1.43084018132823	5.01802680332486	1.70040267263084	2.02027105298374
TCGA.AO.A0JM.01A.21R.A056.07	4.19561515838974	1.41271188848932	4.36501817983959	8.47828673278591	4.43522659103064	5.27306332393026	4.81598820226756	2.66577532395521	4.69568373029756	6.62929249887509	1.83259355571163	6.37869990738428	1.18036883225012	2.56120392076992
TCGA.B6.A0IK.01A.12R.A056.07	5.04332215003355	4.20248475775713	4.39282194867728	7.92092735756243	5.41969336360172	6.19781142636402	6.05826115319517	2.74075799279239	5.2393192860196	6.30715526161706	1.9226852272039	5.96352828632233	2.60160058920554	3.8374185301046
TCGA.B6.A0RE.01A.11R.A056.07	4.07664727756656	3.6461832741873	3.07827791362849	7.86834102241415	4.93029180597686	4.30108320490778	4.44773251004825	3.27930989599518	4.20670861107627	5.97269035671734	1.45515579876523	4.1515054749446	0.644831631341023	2.49316054721187
TCGA.B6.A0RG.01A.11R.A056.07	3.17285607493449	1.59727740943484	2.60953510016903	6.89706839986299	2.23944998423268	2.84245220109915	4.51060054710582	3.02868897937013	3.0879423054517	3.79296984742551	1.48994461440948	7.22148296825554	1.00974677376819	1.33594052850348
TCGA.B6.A0RI.01A.11R.A056.07	3.87370015026782	0.730230426648146	2.67580790483957	8.72460559877057	3.65452425990362	3.49369576705994	4.79841169142343	4.34025551413797	3.4333653909999	5.46035268207104	1.36968148591849	7.47306867367833	1.1881788298658	2.07888304652199
TCGA.BH.A0AW.01A.11R.A056.07	7.31473553503111	5.70408604349136	6.7752497732007	10.1005500810975	7.0728938902033	8.72420012282576	8.45112127174004	4.46654830132195	8.07049936098457	9.17393792201712	4.98614052675022	7.12071388050424	4.76934259373907	6.38587792732068
TCGA.BH.A0B1.01A.12R.A056.07	4.49560872200135	2.62422191905775	4.51914850679481	7.73917674917891	4.46468650387275	4.87091210052233	6.11018593049534	3.61398161184797	4.63833019417861	5.39635474945626	1.65768690292005	8.11943980455258	2.02178974007518	2.87456092286134
TCGA.BH.A0B3.01A.11R.A056.07	6.02857703051275	5.45371265798135	5.91713285809761	9.62001430256344	5.61983422015887	6.3150287986103	6.86405005955258	3.96817679728048	6.54621310797936	7.25723602169697	3.70749595119561	5.15750833977444	3.45082135259699	4.93363872879748
TCGA.BH.A0B8.01A.21R.A056.07	4.17585496211311	1.73505763499295	4.19535430560638	8.01682262142916	4.21088350486887	4.65844845758514	5.8985140627678	3.98389112416123	4.03097716664312	3.85748342828667	1.23249430375121	8.52644794931684	0.495001997828014	3.13847046109024
TCGA.BH.A0BA.01A.11R.A056.07	5.49516228937698	4.70228592499968	5.32866642986252	8.46641650970208	5.49811443075486	6.54711752664568	7.02842649653961	3.44345609792787	5.37625832899209	5.86230756099983	2.40612454800824	8.76933554997022	2.19843612789383	4.58273060912612
TCGA.BH.A0BJ.01A.11R.A056.07	5.13031833534817	3.06180401524454	4.76668532537717	8.48551498496144	4.96977209023666	6.17311382128418	7.27374286525338	3.03177400475902	5.69159853582547	5.23692115378657	1.81334992432567	7.47746746679997	2.33363371344502	3.93978135375538
TCGA.BH.A0RX.01A.21R.A084.07	7.54965653842704	6.85916874893721	7.34792625697455	9.95797483261393	7.29117158816268	8.15712255463046	8.88648553090217	5.33302813416262	8.98456631068553	8.11369476987401	4.8199179686563	5.99061613287739	4.86356231659812	6.64259905483233
TCGA.A2.A0CT.01A.31R.A056.07	3.64414664935279	1.08662578796948	3.05636784347137	7.85091855256659	3.28438505054215	3.33114491878196	4.85696879275848	4.06280964032399	3.90121329921557	4.5893260588084	1.08743508504096	8.81375940629172	0.945351993284349	1.6277468988104
TCGA.A2.A0EU.01A.22R.A056.07	4.12656739384819	1.64303047997066	4.52054157424836	7.5759069584299	4.05780247154538	4.794826152963	5.69425955447502	3.72091150984415	4.1295814772087	4.60897478834581	1.06972664692424	9.15873853163481	0.771401153396381	3.09580629977967
TCGA.A7.A0D9.01A.31R.A056.07	3.63310307199926	1.78820146091571	4.98947154646791	7.6815372828931	3.05723527190373	3.65696104132991	3.98773439371884	3.77263828593421	3.47400555541448	3.93411071602979	1.22186331815344	5.26385534912888	1.53450572739797	1.79501881285923
TCGA.A8.A08O.01A.21R.A056.07	3.8828624171355	2.98194529473226	3.64537936504933	7.6153150578173	3.47508039288099	3.93898575598424	5.03662402581744	3.01327148492538	3.55315963735309	3.87527876721788	1.0961382518694	6.50497660342368	1.46386761874576	2.1151331491158
TCGA.A8.A0A6.01A.12R.A056.07	6.86459635551672	5.97007695816636	5.59530340847877	9.41756912820181	6.99200963654718	7.920356506114	8.94691829608627	3.81133786274936	7.69414404390524	6.84734804883105	3.52659731109346	6.64301735384408	4.14605420388535	5.54691914750598
TCGA.A8.A0AD.01A.11R.A056.07	3.93147814140964	0.856060892052664	2.08490567422289	9.08808812295989	4.183721248201	3.90201811786802	4.27407180034313	4.41865446763249	3.02491735631586	5.52663225437769	1.51776313937854	7.77770945482092	0.475316455741961	1.20614306969137
TCGA.AO.A03L.01A.41R.A056.07	5.32680063344937	3.46359676832221	3.41868772208183	8.27176110418543	5.57301877085516	6.31180241806061	7.21270816673867	3.31798394012269	5.55241741317769	6.56874202554614	2.58258711900938	8.31789732033304	2.61685085261302	4.10476437226216
TCGA.AO.A0JA.01A.11R.A056.07	5.04364109366324	2.44063741080013	3.7480392931454	9.26842623194177	4.90895812283422	5.8815183467178	5.92184254456267	3.96085804775467	5.0618020284332	6.8064104205732	2.13971806481514	6.65036122512136	2.08768713539147	3.73948090304327
TCGA.AO.A0JC.01A.11R.A056.07	8.80125064558836	10.7636325805428	8.47792422765857	9.91953214302892	8.7839680602911	10.8210485691724	10.9988448789625	4.87034269665059	9.28689304436438	9.99598982589455	3.7821006564995	9.21870544761034	5.39805694912152	7.84264199606646
TCGA.AO.A0JD.01A.11R.A056.07	5.05416473114083	3.20145256275498	5.0535985858524	8.48817164543912	5.0887479204746	5.89091977948373	6.25362334498867	4.06004715626726	5.435357318189	6.9943726726645	1.64970340082984	6.22150879594703	1.97226484865233	4.10258255164616
TCGA.AO.A0JE.01A.11R.A056.07	6.48392953489005	4.23824778060606	5.08046097825147	9.61629024328359	6.97877068122118	7.60679683376248	7.9175920275783	4.82342841436099	6.87211577491124	8.65534753487092	3.04676985377223	7.61367297744512	3.83608563544976	5.47273794688318
TCGA.AO.A0JF.01A.11R.A056.07	5.50686115253718	2.1396810312609	6.22340133157614	9.4845765000417	5.64863411703162	6.73486209198009	7.39264915238455	3.95232420027702	6.03033953467034	5.50963250889091	2.38915640962934	9.07507805074775	2.29767629482118	3.8909816455926
TCGA.AO.A0JI.01A.21R.A056.07	4.39429700225581	4.04683294766695	3.32224707127898	7.50693061498823	3.64047006142396	5.02687815431546	5.56180235013417	2.93314341918196	4.32915336226815	4.21688939314969	1.30800185731616	12.8290203488083	1.86321130584359	2.89472077214579
TCGA.BH.A0BM.01A.11R.A056.07	4.60405184628616	3.95817503433884	4.54666677539862	6.78166001039639	4.8089351661409	5.09672884721032	5.77804481978266	2.7131061384167	5.05920841943013	4.64348681256196	1.78946602882744	7.0656799256956	1.82790444484732	4.37470566087578
TCGA.BH.A0C0.01A.21R.A056.07	7.59281071933537	6.18817581888529	7.23180755217996	10.5029207851782	7.70633757745894	8.16852482514152	8.89657161380936	5.13017303183549	8.33467710323614	8.36378170980451	5.32595592994721	8.49018109279829	4.39944535248618	7.1280066979317
TCGA.BH.A0DK.01A.21R.A056.07	6.94303598184008	5.93738951724935	6.34735212772059	9.36640341642825	6.58829466853359	8.23995788396832	8.67047131678903	4.04234460106852	7.26516328112053	8.51134706111238	4.31731329721834	7.8897062542644	4.41949858870262	6.04015818727677
TCGA.BH.A0DP.01A.21R.A056.07	5.41304235270657	3.63770521439069	4.61283374065086	8.70461984745631	5.54595105811362	6.27316705829435	7.77262007245922	3.91592060244292	5.7691072438167	5.85604947625123	2.22312572468842	8.49104549642757	2.07179358491548	3.83669169089486
TCGA.BH.A0DS.01A.11R.A056.07	5.42780299459954	4.21493545850716	5.68150320037382	9.32718473475241	5.42916478885546	6.25022378642506	7.19135226435772	3.29960057526043	6.05475727854165	5.92504996472736	1.29898747700125	5.33967112476745	2.59651946864067	4.37038052906293
TCGA.BH.A0E0.01A.11R.A056.07	4.23632759274644	2.8952758244266	5.23981444606448	7.31032015918284	3.3634986545753	5.5329284587094	4.50446293631156	4.33572421738625	3.84626973185981	7.30940632060899	1.66335254348009	3.83624597338869	1.59126580679542	2.94545788283326
TCGA.BH.A0E1.01A.11R.A056.07	3.67062707666744	1.48668135909626	3.73447815523427	8.16590955101064	3.26980334486121	3.01714821404431	3.80801801665715	2.47383541129854	3.93478843082974	3.60890384252742	1.062041479472	6.76998447939369	1.54844704437311	3.44601796699818
TCGA.BH.A0E2.01A.11R.A056.07	4.97089239433073	2.12264846709853	4.05997918997824	7.49417338134763	5.22442050172239	5.98370473608808	7.07872004416584	3.38140289672871	5.34968031128572	6.90584305924359	2.19402694989672	9.05009435793021	2.65194319651712	3.84235537240736
TCGA.BH.A0GY.01A.11R.A056.07	5.14142831827058	3.8698283305546	5.44651003353734	9.11210553821619	4.67482486213611	5.62598699163741	6.15507840278586	4.95381647975781	4.80658213614618	6.39893005472682	1.70506266111211	8.31827735263513	1.39694438875804	4.0686708106651
TCGA.BH.A0GZ.01A.11R.A056.07	3.98114728825397	1.81403137669439	3.49696591733676	7.07654271816544	4.00886887480426	4.55009523595642	5.92583677427463	3.25106528254708	4.62093857020312	5.16110567483635	1.37370629764892	8.41551537596518	0.776292852831076	2.53423595074776
TCGA.BH.A0H0.01A.11R.A056.07	4.10235590316932	2.15692182964426	4.22605732184359	8.07682297859693	3.93297467519167	4.75376800820481	4.79093272444254	2.80254352297962	3.69042997966733	5.29424945984696	1.34495855875346	8.62465322966635	1.66824129572193	3.2238704264051
TCGA.BH.A0H6.01A.21R.A056.07	3.45839442596997	1.14302862644134	2.96449291595185	7.79702141988254	3.38954685490227	3.2428789108081	4.43998386357268	3.3339747205572	3.34143622921434	4.33433228820455	1.39228404111605	7.06965043596461	0.491083453718256	1.3907227072046
TCGA.BH.A0H9.01A.11R.A056.07	4.17457336140338	2.47236617115978	4.17681326038816	7.90929405066029	3.90229126813312	4.9835043225618	5.65272790475121	3.47365882705335	4.16630424893759	4.45216709573976	1.03868832821809	4.77713890705436	1.36451990634111	2.29563487347376
TCGA.BH.A0HB.01A.11R.A056.07	5.79714547060796	3.37383381060729	7.05036026990755	9.2167880846008	5.8594333123036	7.15422591433417	7.83189857589599	3.96346149798674	6.83605621056934	7.75461563540038	2.33261347467983	7.65407008868743	2.71099261279036	4.66619985410562
TCGA.BH.A0HF.01A.11R.A056.07	5.33238229020475	4.16464646677375	5.79658671629001	9.82592320623083	4.75426083378062	5.71277374001827	6.26763631850346	5.04192270039218	5.7980464491798	5.50559880520984	2.05414615922514	8.01827889772132	2.43824675660888	3.02789715243525
TCGA.A1.A0SO.01A.22R.A084.07	3.68856975957728	2.30391663445189	4.51299902532442	7.26156451321794	3.16441850698865	4.18894584472106	4.65817718447184	2.38303208234458	4.21681556098396	5.68360101996062	1.10232496879236	2.1336565960669	1.15597917720123	2.25848877402967
TCGA.A1.A0SP.01A.11R.A084.07	5.46284527460814	5.49277136052533	6.26573924189296	9.30013374692214	5.84829189231871	5.99580268415533	5.5883181009366	4.01267478618766	5.80464755122076	7.21156030567788	2.19837175529196	4.91167155030132	2.46846702878722	3.48738344303651
TCGA.A2.A0T0.01A.22R.A084.07	4.75335185325321	1.32189578975054	6.28944372515634	8.59854584637275	4.75561020953208	5.50345595394369	5.49902284323927	3.50218093398524	5.76021715548782	6.53651610509835	2.75128995206205	1.20941291352023	2.06814281212043	3.9464033630077
TCGA.A2.A0T1.01A.21R.A084.07	7.1533064447251	6.09519614551003	7.50992856417284	10.1642174677098	7.17910377287907	8.31132893697987	8.71862433280171	4.07594831282839	7.94485597961428	8.26782275423142	4.19889670415879	5.57937886095281	4.30408887446005	6.6037138683029
TCGA.A8.A075.01A.11R.A084.07	5.99277401558844	5.00685402664796	5.52219108123211	9.67108913071174	5.93881029311199	6.47755177308727	7.11050536746718	3.99556599913454	6.37204198371047	6.6386169183243	3.28435031356919	6.65779577793172	3.1201389059836	4.56002400709624
TCGA.AO.A0JG.01A.31R.A084.07	6.52991173125774	5.39994531883618	5.29634755421513	8.84708481966869	6.74095241777758	7.75424971397157	8.64879552879858	3.00269191967147	6.99554894767494	6.62164898034044	3.40768783951745	7.47182998676875	4.4611007585094	5.30581369778287
TCGA.AR.A0TQ.01A.11R.A084.07	6.25651152991716	5.34507904056314	6.49988842889477	9.55407393312624	6.14962983025357	7.46036122903843	7.80955527639135	3.82752428455444	6.873990889444	6.80271538837933	2.65132361419066	6.61350293358074	3.31589539196227	5.1038375016418
TCGA.AR.A0TR.01A.11R.A084.07	4.62137913893073	5.01717085523955	3.63133281361518	7.0662614433155	4.45828342861682	5.6146206752367	5.73946691486535	3.31188937489657	4.27332023027695	5.67780137442943	1.27077360184829	6.63450749075131	1.93390489804042	2.87127197574992
TCGA.B6.A0RL.01A.11R.A084.07	2.36142091776108	1.01505479568298	1.21564998980462	5.99426105464415	2.60809977270683	1.55011955740148	3.90780726912647	2.49585421613396	1.07559013884784	3.49805934662471	0.882393937494042	2.96947950562255	0.258021073017136	0.387031609525704
TCGA.B6.A0RU.01A.11R.A084.07	4.34500782058879	1.9330252541237	5.45346916771042	7.34366840878893	5.13706222982908	4.9061547124069	5.79434102695708	2.21072459771201	4.49693774700545	5.81231338423505	1.51919492653679	4.9118832328793	2.20163075670725	3.54160156706067
TCGA.B6.A0RV.01A.11R.A084.07	5.51138321711441	4.72311430345199	4.96558555831408	7.9723159192498	5.51931001780822	6.76648129338941	7.67558781411104	3.14533492832749	5.92245468241042	6.30414959266641	2.05184209596946	5.94292772647554	2.41474358489901	4.37560249397709
TCGA.BH.A0BC.01A.22R.A084.07	5.54854765593143	3.87349192878742	4.69124802037051	9.56155658357206	5.56660215533373	6.72764533661013	7.21110760150647	3.9894923297944	5.79474332814584	7.95943575148485	2.26317125935622	6.03965457489005	1.82734681789163	4.27931528002113
TCGA.A1.A0SK.01A.12R.A084.07	3.28784681856411	1.70694975728467	2.56375106716848	6.70618493852218	2.97296919756076	3.40214539614256	6.02525919684009	2.17867580059941	1.94170074924787	5.21842083643362	1.23299063521985	0.743686410999552	0.745568691844661	2.98795747610041
TCGA.A1.A0SM.01A.11R.A084.07	4.01389145481403	2.41804535197295	2.07865652721473	8.38529758816816	3.59443023561712	3.94512113692412	4.566554801892	3.86126732584146	4.04769960687145	4.23483084033672	1.50397080039457	7.15283165015198	0.713078146790526	2.05540392049481
TCGA.A2.A0SX.01A.12R.A084.07	6.90377504917473	6.9393122949938	6.68942807987852	9.86999350516066	6.96110341056155	8.21070841551335	8.29885231776879	4.18819267669574	6.84814256476046	8.43998750500598	3.13939402657907	4.94714881528492	3.45570090522585	6.23229811897985
TCGA.A2.A0SY.01A.31R.A084.07	5.98212893665378	6.23454796295028	6.41930073925081	9.77005759706683	5.72881064111816	7.02501960785724	7.02793816880957	4.08846113774367	5.89054637151198	6.62187311925747	2.05229381382757	8.65027135955074	2.59009345547791	4.5422394741747
TCGA.A1.A0SH.01A.11R.A084.07	4.17717544397179	1.82769083832892	3.00198758321024	8.39741714287261	4.30931369176424	4.56982468336615	4.96031419360252	3.52961846001512	3.97133219124899	5.45690469060826	2.40528184567866	9.00177151023161	0.671183993100504	1.95947342648955
TCGA.A1.A0SJ.01A.11R.A084.07	4.69833322274528	3.81612460742694	5.25649564452569	8.39803732769747	4.47701973045974	5.37899574149052	6.2066110633876	4.0770596224331	4.80272701712564	4.75356709931263	1.50358589773667	6.5995164232326	1.34173612526875	2.77669358234159
TCGA.A2.A0EN.01A.13R.A084.07	6.89858491109529	5.39122964808391	6.64036104034275	9.84901801606235	6.72038149963163	8.233749500124	8.61505627480941	4.49960775101453	7.16046402902276	8.27792897192881	3.86878784954823	8.59501829190143	3.63607943233517	6.21556017894205
TCGA.A2.A0SV.01A.11R.A084.07	4.94725517957157	1.68693977359066	4.21191275770575	10.0648947367808	4.94376193928875	5.15702260699936	5.00668270116739	4.56595362894921	4.8850808243115	7.54412522392766	2.47355683949454	7.54086415903636	2.10598340107902	3.83000173483992
TCGA.A2.A0SW.01A.11R.A084.07	6.79891208808414	6.57098986377824	5.98219410259518	9.71880144898397	6.79421186330824	7.87441614596924	8.90184594513967	3.67163653392732	7.46856366396909	7.39917023914241	3.67317444005847	6.72625606386461	3.49651719181043	5.73358482798793
TCGA.A2.A0T5.01A.21R.A084.07	3.75735976065986	2.7460868965429	2.5140328521616	6.82214425919717	3.42333413924076	4.22740887845386	4.73300513339268	2.92981284383375	3.76370628367418	5.24716800037477	1.05250173559262	4.8462984260686	0.965159173997322	2.21639277903032
TCGA.A2.A0T6.01A.11R.A084.07	5.9736655106596	5.02982936880948	6.45843963756595	9.64275893716942	5.9979742232244	7.11543385552767	7.46478628993037	4.28433833805044	6.14502092618401	7.08283775051385	2.43383198391739	10.850498215326	2.14617436658921	4.3467441913849
TCGA.AR.A0TW.01A.11R.A084.07	6.37149113304057	4.26167397327621	5.66836354632943	9.68727963217386	6.75821296426202	6.88313466426742	7.97842057693659	4.35470619476206	7.2290445983212	6.11480842876587	4.33647520342253	6.56847471591276	3.0245822047948	5.12220471944694
TCGA.AR.A0TX.01A.11R.A084.07	6.96742626072748	6.01060932295872	6.95533063510509	10.398452826282	7.32433317612652	7.76713269985466	7.99779144141277	4.09552090559428	7.62573627240617	8.22427908887849	3.5450550184729	6.75899066584951	4.57809197278577	5.83733778827332
TCGA.B6.A0RO.01A.22R.A084.07	3.66166052769701	1.27442125374014	2.06773183023777	7.03206501773696	3.60574157820332	3.71108205873086	6.91230452232435	2.81620273270464	3.60906915917378	3.59816269923846	1.20903699593953	4.02763082519775	0.686315634632826	1.88424623952767
TCGA.B6.A0RP.01A.21R.A084.07	5.3988344428827	3.30384110106835	3.18830214027198	8.29448191982713	5.1763128162853	6.13695559861444	7.33178108289278	4.08563748292009	5.97799355853634	4.94935750329925	3.16199091316051	6.64012189331617	2.46181555088113	3.61458029017229
TCGA.BH.A0HI.01A.11R.A084.07	4.07254846669854	1.66147998425526	2.15288971215626	7.99218808087404	4.06954851899702	4.69064966464661	5.13892143632344	3.63456019194467	3.72561016822192	6.09926784842566	1.4232468550795	6.70567360185444	1.24079984989089	2.6495464839465
TCGA.BH.A0HK.01A.11R.A056.07	4.59693729419783	2.84877291474211	5.2943451936694	7.95551532284188	4.10031352628731	4.8967517125341	5.33676415295707	4.12666208861155	5.09388984892994	5.13552255722252	1.66719487483886	4.95540597512802	2.47248528482683	3.06629589016311
TCGA.BH.A0HX.01A.21R.A056.07	4.63486676111826	2.56890468212185	4.38350094861995	8.45717546810878	4.47011284613333	5.27535154183157	5.62193780890721	3.78166725725812	5.00653433127905	5.69503336657341	1.55727058131825	7.32422100291615	2.08967572049454	3.10862481468165
TCGA.BH.A0HY.01A.11R.A056.07	3.58824491197381	1.44539130591403	3.45359235598968	6.94504564336247	3.59679942154858	3.77246983898059	4.78270082785224	3.00755204970783	3.78661789461254	5.25516834626571	1.40548042399264	6.18661741592901	0.92460668696044	2.53091972422148
TCGA.B6.A0I2.01A.11R.A034.07	7.11482214943854	5.83129748519358	5.469095395289	8.81203480529948	7.24555088269516	8.12211195692762	9.3648516356285	3.96246765362561	9.0590633338853	7.48477859589762	4.13805249044066	3.20883310423894	4.70300247497085	6.53908900159452
TCGA.B6.A0I5.01A.11R.A034.07	4.65559661245453	3.87092447788257	3.8043254107733	7.35157259270929	4.83269581746357	5.8647852920912	6.17991396308953	2.84020657960644	5.40908850306205	5.41253089457173	1.74882724147588	5.56178450516088	1.26178978291446	3.46975576326468
TCGA.B6.A0I6.01A.11R.A034.07	4.18097899952652	1.76988206291153	3.42858971655591	8.01613671660034	4.38434495327834	4.27855674283389	6.68234276097535	3.34092995964129	3.4102434173949	5.9110731514674	1.94443953119314	3.99264491339977	1.21112095228156	2.36185256095265
TCGA.B6.A0I8.01A.11R.A034.07	3.38643777707027	1.41916349458921	2.69880065799205	7.89288347848337	3.49378338739842	2.28012409881882	4.47600145613269	3.5163736602605	3.11127319994083	2.52459029376584	1.03221017243556	5.72985952657862	0.682774193622539	1.80826147405395
TCGA.B6.A0I9.01A.11R.A034.07	4.76424483921862	3.90725233661852	4.84673941320929	8.40724314542727	4.55447951631444	5.31296546287156	5.96198000988493	3.11530212620344	4.84919518892208	5.00132036326021	1.66538738776904	5.73942291955398	1.82483024213118	3.96892017845464
TCGA.B6.A0IA.01A.11R.A034.07	2.53377367282661	0.356472471007397	1.99920758360814	7.46754621279114	2.2095547635294	1.62414564296558	3.15029563144098	2.22398750265547	2.6700384828777	3.14202125908167	1.14942364685266	3.65153715134755	0.367977997018744	0.820730400605102
TCGA.B6.A0IB.01A.11R.A034.07	3.04055098336323	1.29507248695307	2.79435693425439	5.59854433020725	3.51615715559291	3.10334693094121	4.4374654741597	2.41968701356057	3.26961767351195	5.03435659664664	1.16106271890283	5.30287384960649	1.14778540276515	2.08137371719665
TCGA.B6.A0IC.01A.11R.A034.07	2.24419189422252	0.375046874179772	2.06590159157267	6.77051969480314	2.20039068761237	1.4526553102501	1.26148648268167	2.38186448695352	1.62569909906414	4.46692724247164	0.876857898990878	3.86430487941571	0.103524264865718	0.565987040750771
TCGA.B6.A0IE.01A.11R.A034.07	4.14289117013641	4.28521711296008	3.88083313946179	6.72135796824622	4.39502855177169	4.57709087846205	6.04621815721534	1.76264122858397	4.53471738112168	6.058738591	1.43204791365171	6.98481060857214	2.13881063176811	3.01183551950545
TCGA.B6.A0IG.01A.11R.A034.07	4.19208175206647	3.18635922985991	3.33048109956367	6.96589498585048	4.06868132228133	5.02960932193896	5.7834229981739	2.71200749644204	4.89089875928405	6.48213514708444	1.54690955037019	6.19093571527492	1.62720562930429	2.48792361930375
TCGA.B6.A0IJ.01A.11R.A034.07	6.63019237898098	6.48081423570346	5.25681461838617	9.16012739469717	6.74772051476832	7.56446953758655	8.03879518888246	4.23844834123631	6.77142330933086	7.77221888600015	3.70137964211126	2.37755153161731	4.11405552232639	5.34058719197324
TCGA.BH.A0HO.01A.11R.A034.07	4.56842548206932	1.90388104318247	3.2639463730653	9.1975762032691	4.66133569293935	4.86527741739572	5.19193163703183	3.74967348673873	4.30800802790454	5.34415385094887	1.82331911935524	5.98515474290392	1.83426962948836	2.67204057198898
TCGA.BH.A0HQ.01A.11R.A034.07	3.84963190251429	1.65922297425533	3.34696833661415	8.29698767602221	3.36944156339131	3.94469834447912	4.04321895576454	3.28604585884195	3.72740545367865	5.73624767478611	1.63749681632823	9.51177023006213	1.72663007774663	2.20132019771785
TCGA.BH.A0HU.01A.11R.A034.07	4.37378541668773	1.73879871059961	4.15134101720597	7.23126670238321	4.57953431819348	5.14265310708901	6.18844736110175	2.58402543902124	5.2198780703462	6.28799858185523	1.46454913830935	4.91756423216708	2.07729730089466	3.81823703971209
TCGA.BH.A0HW.01A.11R.A034.07	2.46406307775478	0.23270111446308	1.9223455060005	6.93734696106675	2.52569403584488	1.71427149247641	3.28494915862138	2.7058828346502	1.67453110820021	4.08306866591455	0.842411985828183	5.89202576830524	0.224066339705255	0.91861521548657
TCGA.AN.A0FN.01A.11R.A034.07	6.78335177671002	6.34259483884559	5.85468153932906	9.21683160916721	6.83290332755609	8.50374368049629	7.91647546976801	4.12194127617835	7.13935832967533	7.49466201242043	3.69836603917964	9.00401303162715	3.46817883222975	5.52914003366234
TCGA.AN.A0FS.01A.11R.A034.07	3.78823796342823	1.49809463546425	5.27470388075856	7.83629578984863	4.04080899862178	3.8900642604695	5.08957392314368	2.99071226047554	3.99939079433024	3.39146529410138	1.23856172285862	7.95984958649577	1.42550339973922	1.59736431012968
TCGA.AN.A0FT.01A.11R.A034.07	4.71365216020328	1.3598958820421	4.43055327922945	8.25325702421409	5.00821090107127	5.0972697664788	6.24883452330779	4.51460041963083	5.82624329213901	4.89561769169031	1.67304412496079	7.29456162207545	1.9503326039334	3.50830187235331
TCGA.AN.A0FW.01A.11R.A034.07	4.80935342664653	3.06198727636368	5.83334767657758	8.1365247320877	4.88635039394612	5.61112607267138	6.39504782475186	2.85851939643385	5.78375386915925	4.77908107991957	1.77555090946537	5.31040352743717	1.94065118307992	3.75238466100307
TCGA.AN.A0FX.01A.11R.A034.07	4.6246383191963	3.11849133898211	4.83949270607278	7.59547555727876	5.23258325768338	5.07032165565201	7.05317441255619	2.99919079275852	4.6854039406389	4.47492918803262	1.53737738426009	5.6475989065843	1.83145430948316	3.16583156371402
TCGA.AN.A0FY.01A.11R.A034.07	4.14304932995188	1.28649042177504	4.48458071984373	8.12697841125248	4.47438915954645	4.80282634222007	5.43926520056114	3.62369209719668	4.01822501840742	6.72371964068418	1.49522475726074	2.83240583293358	1.10828059169578	2.74740888415456
TCGA.AN.A0G0.01A.11R.A034.07	4.66983632896472	2.66500352434393	3.8698236365894	8.85163911252593	4.93343391390959	5.01352742146342	4.64754225863469	3.8348419477875	5.40025735910542	5.07437270368422	2.27838812575705	4.5411097805695	1.29753034757924	3.60145882061735
TCGA.A2.A0T7.01A.21R.A084.07	5.04097791996647	2.44671062078703	4.15141342174703	8.72784850769684	5.0308466713391	5.57226718214647	7.10575545260481	3.59738837514177	5.14563155078053	5.43771712269092	2.04811726612	7.74941796504541	2.51630005840635	3.86561203607826
TCGA.AR.A0TP.01A.11R.A084.07	3.09787666910069	0.956418101384913	5.71599389125409	7.91169504270756	2.62211365272499	2.30921805914939	5.412909430796	2.69735492524291	1.69216569537753	4.97643237750549	1.33377075586281	1.10180193551011	0.654059605447127	1.29172142045789
TCGA.AR.A0TZ.01A.12R.A084.07	3.75239012265721	0.67023338380752	2.69616026092782	8.28234155245845	3.83192936550593	4.06023537870314	4.73388882058599	3.46194951781831	3.31015052758573	4.9659504735585	1.42211153815529	7.20190843478983	0.771223021700542	1.65699968149404
TCGA.B6.A0RS.01A.11R.A084.07	5.73729978094118	3.60901528263826	5.18998625540188	9.07765183892023	5.94009998655697	6.68838884296073	7.89776457774397	4.04665274633317	6.35475541341323	6.41130759816351	2.2421614092569	6.48056806545641	2.39254516882568	4.92391454729829
TCGA.B6.A0RT.01A.21R.A084.07	8.6502034176792	8.4537279506717	6.7317728202602	10.2637778683427	8.77140367552796	10.1294640411279	10.8749819431454	4.733119705864	9.3486218599984	9.30115091285733	5.39472248888453	4.8349337726576	5.97799169891972	8.11182372123845
TCGA.BH.A0HP.01A.12R.A084.07	4.92864202871813	1.85074947209348	4.00858710233254	8.54399257738832	5.21254120874258	5.85303476073994	6.21959619383894	3.15355049682297	5.57407824867214	6.81831246575629	1.88526237615654	6.51516621479421	2.30601083759186	3.79433268153519
TCGA.A2.A0ET.01A.31R.A034.07	4.90928046363513	1.55882435699771	3.70118295065568	8.17231457053855	5.03564746779275	5.90131307010569	6.81035100921067	3.07338705549814	5.3057543308644	5.14197631511999	1.76555454255467	3.88504809407461	2.77945278169209	4.03903308385611
TCGA.A2.A0EV.01A.11R.A034.07	5.5171548146953	3.02329658972513	5.58883976054526	9.92095903123448	5.50221311328484	6.72717193959749	6.89409885954126	3.64180336998403	6.00019434273388	6.85352290252693	2.43790819946945	7.21902717183192	2.21169155807649	4.18531155586772
TCGA.A2.A0EX.01A.21R.A034.07	4.94966346351224	4.92924120525333	4.19636481615427	7.65810325059689	4.52024913279141	6.0747909642969	6.0840945131544	3.39812675222022	4.94741084791706	5.59404088955329	2.27164989051212	8.12439136794122	1.47184788811261	3.28637848203812
TCGA.A2.A0EY.01A.11R.A034.07	5.58815917460702	4.39097173083138	5.20324194420011	9.37182306454135	5.44236789580884	6.72483855792273	6.59535496530166	4.795592441326	5.85227513940413	7.01920929497234	1.88350774064334	7.5769338014216	1.67513239500146	4.44997068538898
TCGA.AN.A0FD.01A.11R.A034.07	4.87497987924692	2.25532801897466	4.43177505207355	7.77962596236146	4.73842226549703	5.36394154587973	6.7344318940143	3.91290214387953	5.89693507632386	6.49581346388287	2.23593204082558	6.91939803475968	2.58172166398337	3.50437886376599
TCGA.AN.A0FF.01A.11R.A034.07	5.39976870421869	3.65244995770346	4.5701723358308	9.54842521688655	5.21239546419558	6.15728346815407	6.21974138285495	4.24581036249784	5.58904752614144	6.24445517516315	1.97904261565591	7.73584786902468	2.69526091496061	3.86979246037666
TCGA.AN.A0FK.01A.11R.A034.07	3.69652372951309	1.94602826117696	3.59223124054212	7.38920823906465	3.58346614991719	3.85998818619652	4.60721539851579	2.49901569380318	3.8981838418282	5.03482756863956	1.57907387993585	5.29231937765756	1.43704953156543	2.23939804156656
TCGA.AN.A0FL.01A.11R.A034.07	3.35699104432377	1.20521099311358	3.20866552871983	6.9221304316634	3.32308457403002	3.52798667162483	4.07484832088504	2.42604375812268	3.96240077373933	3.61124321439543	1.47260859575602	3.33325486453136	1.00690666962743	2.07871229519432
TCGA.AO.A0J2.01A.11R.A034.07	5.73054776607179	2.64970030993105	5.07166803577432	8.06828837316621	6.62060758881353	6.25844279981796	7.03437569147952	3.18679061504292	7.56064760157811	6.4941563628417	4.16576619323817	3.88715191765139	3.83362251248979	4.70458428185619
TCGA.AO.A0J3.01A.11R.A034.07	3.70413792373323	0.968406917521416	3.30275777869107	7.20358738322142	3.78900503194422	3.43563276229417	5.42767551163194	2.09078679627576	4.36418985459264	4.97083525250066	1.42052128920334	8.00037654104426	1.8275967389601	2.63638100925642
TCGA.AO.A0J4.01A.11R.A034.07	6.6064125348098	6.83124474853925	5.35507304481047	8.92660546250567	6.24774444264984	7.78097670228749	7.18378827700946	4.18392014102513	6.7964813333268	7.54913160200228	4.15031116946551	3.97237500707895	3.69174260572461	5.64962120684097
TCGA.AO.A0J5.01A.11R.A034.07	4.41227481696665	2.05172308445912	4.02454548603249	8.55969223386272	4.58509177673235	4.55056970084462	5.85696444331957	3.56647053097579	4.07686249270367	4.64889680647525	2.3334665209675	7.8881215095071	1.06379451937168	2.72399534471519
TCGA.AO.A0J6.01A.11R.A034.07	6.15485746381319	2.43188486477011	5.50449825401173	8.56887013940655	6.82092702714885	6.70022188420658	7.92286377019799	4.39212082146306	7.98513890273944	7.11344109574378	3.78561783797467	2.52244298055921	4.23084875479835	5.30569333353098
TCGA.AO.A0J8.01A.21R.A034.07	5.27337011420206	2.8947052542515	4.39560558576913	8.92548710164822	4.93984438959151	6.21919592150981	6.32817650194478	4.34288119381782	5.63542889403753	7.03058548236224	2.6797977429	8.21976710670839	2.40172708393574	4.11133184255146
TCGA.AO.A0J9.01A.11R.A034.07	5.88786278908112	3.33357339323612	7.4454278016476	9.75008092497558	6.19873761880806	6.87497566370723	7.67827364305488	3.08369189068258	7.27720233305121	8.02752343820232	2.48815317868779	7.94265296437076	3.32496019893821	5.33910174477974
TCGA.B6.A0IM.01A.11R.A034.07	3.69412759004734	0.728512405787393	4.014142656619	8.29546586532769	3.74356184896551	4.0281436520875	4.85082567337182	2.94158275574317	3.38704373736546	4.44432914406246	1.52258159960921	5.23546101330008	0.633766137362858	2.06787960480957
TCGA.B6.A0IN.01A.11R.A034.07	5.82267383357207	6.4878652624687	6.36939672662259	9.43833202158298	5.31401918399777	7.32346460958791	6.34895793019254	3.16819385142968	6.14565456925837	7.16060157935468	2.32476908487063	8.01888643923707	2.20959781002704	4.82521576230566
TCGA.B6.A0IO.01A.11R.A034.07	4.348861971432	1.57903719657453	3.1235593249266	6.57103207067275	4.36195298314573	5.51787995365548	6.29027816928774	3.29621718362944	5.07598773051648	5.94000461440526	1.4792712885634	5.8121398078755	2.01675646222204	3.352094642216
TCGA.B6.A0IP.01A.11R.A034.07	4.93795699941239	6.17997733325104	3.89654018369212	6.98109708786242	4.69394725580762	5.74885888859203	6.50657380497158	3.18110892132485	5.19311193792314	5.62888147256787	1.81061414157155	6.98345841091544	1.40483510447146	3.31663814451252
TCGA.B6.A0IQ.01A.11R.A034.07	5.06537453048173	4.63213245262413	5.40224658958073	6.98805006910297	4.93235277189425	6.14454082487244	6.59070595674345	2.10110501118309	6.02029094966588	6.97915535254032	2.48682889174695	2.44170245622411	2.78077664192063	4.15355405831956
TCGA.BH.A0W4.01A.11R.A109.07	3.74557450019837	1.5551394936808	5.28229931688161	7.64834848547887	3.99312648851664	3.37928791148315	4.7505971072325	3.01385643053491	3.80711461455666	4.63821288542341	1.44454565513377	7.77340636198421	1.30128683436293	2.53692322950229
TCGA.AR.A0U4.01A.11R.A109.07	6.10588221812888	3.87388444299994	5.54845054408131	10.66984019628	6.41140273836141	6.0819016606518	5.62262191480951	7.10808372853477	6.41729587856949	7.25747836189464	2.60314209980105	4.06108188720567	2.4691406748276	4.15645324887152
TCGA.B6.A0WX.01A.11R.A109.07	5.46231387061698	5.95933046882386	3.37478908023047	7.47655054557087	5.19356903831642	7.24992170457804	7.3612901037487	3.10470714610906	5.38524142709693	5.60763213836838	1.922010636522	5.82932652797298	2.47652077151017	3.83521669741211
TCGA.B6.A0WY.01A.11R.A109.07	4.97382745681293	2.98720464022194	4.55256045856211	8.05571682276257	5.21813466848649	5.76999676205824	6.92848334543375	3.2792954448671	5.0483392676993	6.10193786370482	2.5167206450818	6.42436490687827	2.1223618020396	3.75317662732212
TCGA.A2.A0YF.01A.21R.A109.07	4.09885899208328	1.69294171960413	4.77049710377587	9.09050840474556	4.47831083712158	4.4738862221486	4.42943356164337	3.44611387252251	3.5725620866278	4.47374795442662	1.31439193544269	5.80722731477145	1.00542355900438	1.87054227112395
TCGA.A2.A0YT.01A.11R.A109.07	4.70186422823913	0.806833435504095	5.81175276472224	8.99197307311238	4.96328045173195	5.00280176422955	6.79607125586121	3.96465072411157	5.18359273102268	4.3424551869822	1.3296704980923	5.61204205003321	1.82307237347341	3.34624777408278
TCGA.AN.A0XS.01A.22R.A109.07	5.99181876274932	6.02286963902975	5.15188264256488	8.84895540015499	5.79766194585029	6.97191474175522	7.64338971718923	3.93144750988278	6.40899501683367	6.45088461361217	2.4501121163817	6.91489327668637	2.65288944479439	4.97290858264352
TCGA.B6.A0WZ.01A.11R.A109.07	3.16180130019011	0.371376201523824	2.17299483235708	6.37520489076161	3.29858286986895	2.86032546231599	4.77434312053685	2.15285701095128	3.87586435955009	5.35257492843791	1.62905591649962	7.09128108864992	0.927317709948111	2.20776793757217
TCGA.AO.A129.01A.21R.A10J.07	6.72539184327727	6.70662362522376	5.69076730005047	8.68430546919171	6.45441235329061	7.37397936224109	8.14419928200118	4.12702530710039	7.37453348812246	7.25206268574255	5.07448134982796	4.52504207596071	4.08926828593764	5.5410129559766
TCGA.AO.A12C.01A.11R.A10J.07	3.65739801123304	1.76953463288297	2.38012965028669	8.22436844547019	3.45217515442103	3.34545391339331	4.52070748927355	2.78731338982459	3.28928172539455	3.51862325902467	1.70083873002539	7.3723020953942	0.294357782817088	2.26282399746435
TCGA.AO.A12E.01A.11R.A10J.07	4.2510216407884	1.40852160936532	5.4703124163272	9.3792667672351	4.22959767182472	4.25144634647071	5.1069289102753	4.14340767698108	4.40672198801861	4.44285062973083	0.950239734864268	8.96045075336164	1.5818026090198	1.54230758351024
TCGA.AO.A12G.01A.11R.A10J.07	4.70304059297908	2.82159377673821	3.92228340262636	7.87609845256372	4.68315034835232	5.62973874560155	6.1444157383738	3.24195701663522	5.1381350605453	5.70332222667421	1.96208677605949	7.69714845722893	2.47284243403387	2.53605290024021
TCGA.AQ.A04H.01B.11R.A10J.07	4.35430054391843	2.07603354369845	4.4787865388544	8.46507182386302	3.82864927283643	4.64915944634298	5.21008866679482	3.48110515752794	4.59885771689395	5.43837935745207	2.46900269302911	6.60685535096887	1.56549794949333	2.58390413624341
TCGA.B6.A0X7.01A.11R.A10J.07	4.03606364522	2.65105840583519	3.96014954468285	7.1837706876451	4.39765534523344	3.93652416099549	5.54350292778998	2.70687662737306	4.45773029460652	5.42100443740286	1.94441423946771	8.71793267867942	1.24006832887305	2.62042219191428
TCGA.BH.A0B2.01A.11R.A10J.07	6.80588185299994	5.93040527917376	5.32152852198345	10.2689128582873	6.97859450777403	7.64657348334149	8.33396553381593	4.50888068217544	6.9994769384599	7.33847611696659	3.79502236773798	7.31695630272423	4.0283988658383	5.37571021548485
TCGA.A2.A04U.01A.11R.A115.07	3.48862914917801	1.9042880561505	3.39979947910251	6.99201118098146	2.87404226650745	3.45616512625572	5.17236407724695	2.25160864064298	3.86848697636103	5.17291549208999	1.24916805503609	2.63132860794759	1.08139131399235	2.954959340786
TCGA.A2.A04W.01A.31R.A115.07	3.85781779661006	1.9683398488085	2.72155436647953	7.64187145983826	3.44243424392077	4.18198465928852	5.08474497684066	3.06677487385751	4.47528211869014	5.47804960881408	1.78623856869312	6.79504064654811	0.767807455487023	2.79566306335096
TCGA.A2.A0CS.01A.11R.A115.07	3.50899699471727	1.02327109125879	3.65228064967717	7.50972914899791	3.59879062213278	4.15274850982664	4.69255338199733	2.85985702130342	3.32580922177521	6.68550430352075	1.30753537902586	8.96251931945423	0.600358702521781	0.943283737584011
TCGA.B6.A0IH.01A.11R.A115.07	5.75760888517281	4.54639437100179	5.41787028340656	7.98833935752013	6.42330627275801	6.8979961332985	8.02495015734387	3.05613909522374	6.88753823490765	6.20449680686076	1.9672730799005	7.83397476676118	2.76596526313605	4.4506834011444
TCGA.BH.A0BP.01A.11R.A115.07	4.28013135132376	2.62511945288335	6.12786785100615	8.42918079752278	4.55191066173655	4.50434685775868	5.1888509575237	3.31303178754614	4.22761568600047	5.71835888597423	2.35169954287271	6.95649774240937	1.13276270436648	2.17328736863307
TCGA.BH.A0BQ.01A.21R.A115.07	5.50441414622723	3.92603891512145	4.92856083298025	8.31711302861661	5.23815112153425	6.68617851664181	7.60834017579419	3.2878568178537	6.32969245363639	6.54538617113642	2.48847123521059	8.29771585310889	3.21358034296266	3.76550292185666
TCGA.A2.A0YC.01A.11R.A109.07	4.80817291630914	2.15511887077547	5.72499740937912	9.18364615251561	4.91781624637238	5.37291893658535	6.01367029775668	3.35507283605956	4.9659756478981	5.76530135034588	1.95776350288632	8.53709261356872	2.14246483304262	3.25430680566283
TCGA.A2.A0YD.01A.11R.A109.07	5.56802652752389	3.76990907092644	5.66403414369572	9.10028447856103	5.77441020191736	6.51808679887623	7.10334027204895	4.60530597812929	5.7410409601069	6.29066031181136	2.08202319191309	8.55314904921006	1.92910185843787	4.12320265869543
TCGA.A2.A0YE.01A.11R.A109.07	3.87110887536647	2.75014038393378	4.94106046219301	7.7951391012164	3.66354056574488	4.00826309845055	4.33967289086136	2.41453777186733	4.75481040895294	5.54173164868588	1.81699036253939	4.89208335075413	1.33995194792909	1.82166940271651
TCGA.A2.A0YL.01A.21R.A109.07	5.46817794439568	3.29068939023986	5.08235508241628	8.48317237611732	5.93289294573534	6.38840945178609	7.67016623778752	3.2459744500096	6.0148761944346	5.80903622745423	1.55001706069937	7.36410123976068	2.76743840229411	4.78595327840312
TCGA.A2.A0YM.01A.11R.A109.07	5.35924897050846	2.84632873540857	5.70064932382387	9.86477731859219	5.80354172051783	5.8666875587414	5.94064994455272	5.01418641342719	5.14737577838717	7.01435864081131	2.38961740367994	1.76283674585959	1.57595472279969	3.86263983694664
TCGA.AN.A0XO.01A.11R.A109.07	2.88552952093016	0.558157095495776	2.78226407748982	6.39870525529148	2.66771865728598	2.44518530787513	3.50078133515069	3.3207122189867	2.70518341110245	4.04972659573427	1.60043293117872	5.54537686960085	1.32669590076886	0.889707158439787
TCGA.AN.A0XP.01A.11R.A109.07	3.48494472224759	0.767510167405029	3.92000722496839	7.77094240573678	3.94544124443142	3.2353595136834	3.5834141999556	3.61609153301914	3.45147904187339	3.91367452330782	1.7497895805716	6.54091755713267	1.30464940389372	1.70079479937372
TCGA.AN.A0XR.01A.11R.A109.07	3.00215522009017	0.774456161657012	1.21659146667458	6.99800694955715	3.18513957660765	2.90984202781399	3.23272648883313	2.73340358326077	2.42927763056622	5.61456262282411	1.41667068781815	6.24014358809858	0.677648744472937	1.79925312356064
TCGA.A2.A0YI.01A.31R.A10J.07	6.51555620043208	5.23636344020677	4.34164428335692	9.52587016346077	6.41359674915381	7.60744044249103	8.33299277817664	4.69872812990135	6.74046483321173	5.83225711437793	3.00161079332597	7.5104338767627	3.28938346239878	5.39728615452744
TCGA.AO.A03M.01B.11R.A10J.07	6.7344193672612	5.52371549184829	6.09798506345111	9.88109176570644	6.80487633953715	7.52279225456385	8.21730700696295	4.24735241467106	7.25929777562268	7.89112629196747	3.5701244900587	6.60439503153047	4.20679389637396	5.70179854066182
TCGA.AO.A03N.01B.11R.A10J.07	3.32865470314372	1.72919634647822	2.20619053875617	6.00536675911622	3.59642127129687	3.4125930002094	4.97628071564102	1.92467254936777	3.68318549636814	5.45118143322908	1.95521986213502	6.45926276045219	0.723874391920594	2.17162317576178
TCGA.AO.A03U.01B.21R.A10J.07	6.35246422712535	1.98393149934145	4.40023227495339	10.0718995953824	6.13113492432309	5.46649090418724	6.14841698302198	4.69538070733439	8.7324818999354	4.72603555402378	5.19848618835483	5.51984779111462	4.81299474564443	5.30194608106426
TCGA.AO.A124.01A.11R.A10J.07	4.52451816087467	2.62012796259467	4.90997075424152	7.61256453527786	4.41318687081354	4.879566161177	7.93438999602887	3.44230135911601	4.90514838202198	5.51298217543951	1.64691613901808	2.4096470866303	1.15436020840718	2.92316820071662
TCGA.AO.A125.01A.11R.A10J.07	2.36727510037002	0.379499575494697	1.71538332376141	5.81081211090258	2.5541268672829	1.26441339502114	1.83518224714563	2.44613524026462	2.80303245265868	3.37542873265942	0.684983622259385	4.52803676535874	1.04785579050588	1.53216732028056
TCGA.AO.A126.01A.11R.A10J.07	4.66136031823778	1.23740315603881	3.88859456764532	7.88772730837155	4.70424347350341	5.29644948736532	6.15289813865729	3.19344450291457	5.34706995485783	6.72777209433185	2.78907283941143	9.41899133357582	2.50810248413697	4.03506959723354
TCGA.AO.A128.01A.11R.A10J.07	8.37406899206208	6.07091068983568	7.70008372025819	11.6904214331663	9.4112185283604	9.45351402925418	10.2489857808021	4.91488233916778	9.60924075342809	8.16425178434265	4.5012589843946	5.20078289323918	5.758754229712	7.77955259031067
TCGA.BH.A0DX.01A.11R.A115.07	5.18375384706573	2.92994542488116	5.9481392769221	10.5457764939873	5.12208999068108	5.78988216578171	6.05493349854237	3.71741718519201	5.59565482819441	6.28182434132729	2.20271899694945	9.12002229658272	2.12423846319356	3.25696534463873
TCGA.BH.A0W7.01A.11R.A115.07	6.76035724009245	6.13218224253486	5.39238967572949	9.45813691132851	6.73989244484126	8.01949742330697	8.32549461286139	4.24276081338585	7.29142248165033	8.09146606475539	3.32954721915978	9.21156168522041	3.67195320362458	6.01539051939286
TCGA.E2.A105.01A.11R.A10J.07	3.80399907832587	1.62107941319275	3.31906982701622	7.99032823725916	3.80794099410566	3.58538468088659	4.6915143909899	3.32429763169703	3.82860031245956	4.66715980855558	1.18774610627389	6.36419183813557	1.35561301168401	2.95061771509622
TCGA.E2.A106.01A.11R.A10J.07	3.03906715005793	1.04174950902804	2.2246821584097	6.339065059327	2.84109557315171	3.01337064444946	4.00843215492256	3.24966820768199	2.81304497617083	3.62316453565259	1.06598503574045	5.06655622853651	0.869309037563816	1.8218326450624
TCGA.E2.A108.01A.13R.A10J.07	7.90338920250951	6.16850067180632	8.10448454356137	10.7146761850666	8.16809866160066	8.82940596449039	10.0507351061664	5.00949699528548	8.42533726658425	8.66265021933986	5.32040414051397	10.0656230891382	5.02720468389784	7.04502024427256
TCGA.E2.A109.01A.11R.A10J.07	4.7328651037297	3.74111661775362	3.87818749745711	8.38749253945015	4.88291336853257	5.51514611740996	5.39092651183259	2.68286647361349	4.85759144761783	6.26331991097512	1.61768231483517	7.39802583635736	1.96545027803947	3.76819491332553
TCGA.E2.A10B.01A.11R.A10J.07	5.07328836400128	2.68305947810879	4.92646759972056	8.53111768282703	5.29254925504778	6.03330645554347	6.45998960519062	3.62878112457003	5.21574467457631	6.39751206660172	1.7485297988638	6.85606218892979	2.42681065397475	4.10569483773028
TCGA.E2.A10E.01A.21R.A10J.07	4.90511670380849	2.63255729956578	4.74751023628177	8.06069166584079	5.06776571049366	5.64847259764037	6.44220521626165	3.90940349287703	5.03371063445048	5.37387785507482	1.76296913360449	5.31370288898133	2.2415201342378	3.88558412546859
TCGA.E2.A10F.01A.11R.A10J.07	5.65789529723202	2.31918793502834	5.0507804840677	9.70670280898688	5.79741760824774	6.57439670802971	7.38764638486347	3.8996521566137	5.89556668536231	6.55154216431613	2.59612027168419	8.81508248651884	2.85197315750328	4.62133688581356
TCGA.BH.A0B7.11A.34R.A115.07	4.90316393011405	3.45176297213088	4.53248309585049	7.35846462244235	5.40214363591414	5.61819652635761	6.81842824791708	2.16424077920697	5.57788790361401	4.58701087507016	1.18360222156573	3.45189131327717	2.46868179051107	4.3212137840356
TCGA.BH.A0BW.01A.11R.A115.07	6.69252417554554	5.36567839851017	5.90391595790982	10.2599108637177	7.13051538828723	7.17759848675637	6.09779346565662	4.55435695713017	7.33275766706441	7.82953374551145	4.4281237294845	3.70194720766036	4.59794301176179	5.55635277215575
TCGA.BH.A0BW.11A.12R.A115.07	7.55314068848533	9.08951184057844	6.57478741479692	9.69639369371457	7.74187255503823	8.97836096368577	8.61907989391199	4.19218858445416	7.59481901281418	7.99583610468342	3.7760388876693	7.73290850448348	4.09800180246831	6.42503122651458
TCGA.BH.A0DE.01A.11R.A115.07	5.24760484920702	1.98939782121762	5.28928335486437	8.79040100777446	5.82087644705107	6.06361895608646	7.10838050337658	3.7239181287228	5.56085369517339	6.25558948260039	1.87214421235501	7.53359547939359	2.56343872443107	4.27538704624751
TCGA.BH.A0EI.01A.11R.A115.07	3.17283767596341	0.845651165039965	2.89999251977682	7.79096475389389	2.98547650776444	2.54523239934147	3.35400185526547	3.11351277660328	2.50668624152961	5.24200411686874	1.6605306179311	8.22152194040691	0.449221885433657	1.55149140854749
TCGA.C8.A12N.01A.11R.A115.07	4.24403218678751	0.970253666970608	2.54333806200257	8.2045502221056	4.21315772397316	4.48364592552413	5.38408969422587	3.99309221948197	4.2054479469827	6.75510121893164	1.77404326081702	7.68064779763925	1.81415294314466	2.07888304652199
TCGA.C8.A12O.01A.11R.A115.07	5.40964182703554	2.82017051011826	3.38028425364028	9.53346148004843	5.46524188034427	5.82627242735148	6.66185890580573	4.50374038970902	5.68496183702837	6.65682096902072	2.35398328406604	8.39796426617042	2.1768892384902	3.85902532725496
TCGA.AN.A0XL.01A.11R.A10J.07	4.50387558749183	1.65304411245681	5.50025521112	8.19559124445698	4.98867683619479	4.76929925834103	5.43225559157066	3.56406879681662	5.15043280492742	2.36580449987198	1.37966349756326	8.06106615281364	1.47466941772862	4.15720543819248
TCGA.AO.A12B.01A.11R.A10J.07	3.67494728886585	1.54452359745895	3.13161479065731	7.49085994493478	3.51429180684125	4.08444605354726	5.19349916221431	3.10583981696189	3.64209020282346	4.44913873842269	0.962648089832489	4.70118968844171	1.38471047797796	1.63895424979783
TCGA.BH.A0B2.11A.11R.A10J.07	5.3288651373167	4.28763693741201	7.0313503202755	8.60663904057471	5.24039231841409	5.9317624159353	7.4139356053887	3.51997893508099	5.37431136545751	4.88312712681457	1.74643074871039	7.40797733596565	2.57017507003577	4.29467955819146
TCGA.E2.A10C.01A.21R.A10J.07	5.85871939308628	4.71095836711476	4.39443608125999	8.73010949845193	5.77143010127551	7.48406867764111	7.86752467580221	3.81947338605202	6.4818300990641	7.63991152305516	2.26729168309849	8.25500033887661	2.7790775231489	4.65893122229766
TCGA.AR.A0TY.01A.12R.A115.07	3.84616528075862	4.07602534084926	4.20799564352342	8.13564637320246	3.84219114428284	4.07634984685016	4.24651719021549	2.71770195221316	3.16501917346738	4.84851778572219	1.18176932671247	7.29208969061305	0.325430102521589	1.96432469334293
TCGA.A2.A04N.01A.11R.A115.07	4.5974022111028	4.34576470510364	3.05450140055763	7.94326426233573	4.33696769886707	4.86814099779622	5.52876874978946	3.80046348211459	3.98364730896236	5.50694145397703	1.95556347039694	9.17819455221789	1.55302722265771	3.0921566857372
TCGA.A2.A0CL.01A.11R.A115.07	7.8909105063021	7.80031387125691	6.45934005148574	10.2583512480111	7.61643693912906	9.31088168998403	9.5815998150914	5.01481090642705	7.90743223160028	8.96791933540253	4.53820215739451	6.65433692846484	4.61815485302153	7.34190126741987
TCGA.AO.A03V.01A.11R.A115.07	4.45000587533018	3.19280858033918	3.99643900262068	6.95138076849683	4.70899192795055	5.22402690584065	6.56444874022048	2.76750811191503	4.66964289419332	6.63949265849756	1.43579776228245	5.16201478164152	2.03108684100291	2.93860572790935
TCGA.E2.A15P.01A.11R.A115.07	4.29002612056579	2.56114565271766	3.5289664901703	7.64641842386901	4.6218990011424	5.02378492025526	5.69615815059782	2.9656375240567	4.34151969684579	5.84266210786936	1.62020440240501	8.21735626206766	1.24418924024317	2.56732639836718
TCGA.E2.A15R.01A.11R.A115.07	2.84316220235471	1.33753609573038	2.03157825008992	6.7196141123435	2.90669834653052	1.89896056166174	4.48912855246983	2.86827277912928	2.0871277453338	4.17264752161476	0.636634110484934	6.46774445525586	0.359177361106224	0.771970067698189
TCGA.BH.A0W3.01A.11R.A109.07	3.3971998286167	0.528843581821269	2.07453916154338	7.72515645816384	3.10664022193713	3.53475227686207	3.19505670291224	3.54210458484754	2.86828910484131	5.41807860376066	0.912973276144425	6.57139408727144	1.09047644852591	2.02651680306422
TCGA.C8.A12K.01A.21R.A115.07	7.51463710052804	5.18324086653902	5.76598725451245	10.4893260750763	7.76835459913034	7.990992082508	8.9141594928073	5.61392299033444	8.54968502301629	7.99564788692632	5.24490068388267	2.6775443027106	5.17670582204832	6.50397516643743
TCGA.C8.A12U.01A.11R.A115.07	6.16071024263407	3.78662480752717	5.25026607023296	8.2877622207588	6.20081333876842	6.75807236655708	8.21250831347144	3.10755091089158	7.49878896094009	6.91989421691491	3.79724984156992	9.10404087298511	4.57376030250398	5.74868127015444
TCGA.C8.A132.01A.31R.A115.07	6.40028416316494	5.42970859011383	6.0819535763426	8.82047696619692	6.65232870347223	7.72577313392473	8.41885841872629	3.45040650618828	6.94633321674732	7.66385337286133	3.20540081688776	5.8390020679417	3.03366454643553	5.5996242743212
TCGA.C8.A134.01A.11R.A115.07	6.0298764010435	4.27574574884311	4.92203551295185	8.52416742450118	6.04458372824159	6.46656714180137	7.83622919321507	3.53360177234194	6.22919529361164	7.37798091906475	3.11863723420708	2.98234403051717	3.46114976573771	6.62702164592661
TCGA.D8.A141.01A.11R.A115.07	7.20878846098763	6.20877544113612	5.62458636977955	9.72564809722095	7.17089441807668	8.38806868693807	8.96715481700815	4.15588283293087	7.52148558186456	8.67971724500343	4.47569499929997	7.62838005851185	4.35095182726511	6.41059211605566
TCGA.D8.A142.01A.11R.A115.07	5.68911512552848	5.33434069773666	4.73044432376259	9.3366275673586	5.4358702510551	6.18978057696107	6.61750893814581	3.71238419310891	5.59887874628924	6.21882184470237	2.62912456994012	6.44505122468875	3.56351799804444	4.1266012351573
TCGA.E2.A14T.01A.11R.A115.07	4.4004151506409	2.983055368172	5.29657642918558	9.57225987127472	4.27372210787829	4.27611968171963	5.53694067177862	3.87611103564147	3.88844852536703	3.71552002215653	1.04151013249429	5.90322913143101	1.41372011838638	2.86000929133864
TCGA.E2.A14X.01A.11R.A115.07	6.55038568776712	7.28906672711993	5.55249363686277	8.68025911465335	7.01715184458322	7.66765567342786	7.69901771173737	3.45144957341538	6.36541832182402	7.11812816013201	3.28819900686339	4.18812084930323	3.62176593867212	5.74615956600888
TCGA.A2.A0CV.01A.31R.A115.07	5.62753739093374	4.19132944850027	4.25756036396082	7.78091135179964	5.7897023912406	6.50121838988597	7.78842613859443	4.05926245443975	6.09393040070538	4.3828124831907	2.30657108375731	6.13956112947172	2.89434724757125	4.86194048069422
TCGA.A2.A0CW.01A.21R.A115.07	4.96864657529746	2.35607900416715	3.69343489444305	7.90420389364375	5.09225913710692	5.82284313787854	6.26084850428092	3.63397651803916	5.37460913688451	6.39350887156751	2.0881615713499	6.03749054526928	2.9061469787098	4.3402489152464
TCGA.B6.A0RH.01A.21R.A115.07	4.43466386714571	2.21905658377918	2.59578155331619	7.8748588382581	4.77173867578091	4.36816730252413	6.17883366957743	2.65207908992866	5.14828177031228	6.28974595356419	2.14578356219241	7.54627723777936	2.8762559322364	3.03940163540771
TCGA.B6.A0RQ.01A.11R.A115.07	3.64598100692876	1.14339442896341	2.78892588214169	6.72002858938613	3.6481079860656	3.61491572506303	5.42238532112962	2.20130797894459	4.0625067010734	5.23263389785599	0.470024437430494	6.92839302588169	2.04971743967607	3.021568560577
TCGA.B6.A0WS.01A.11R.A115.07	6.30454101809259	5.15303651049675	4.96294182120556	8.80416606487714	6.27517425448738	7.83285034009375	7.31642156238921	3.34017101532751	6.78457382975852	7.69681594838311	2.92265053450162	6.73857838760521	4.20331814467955	5.8201406602685
TCGA.B6.A0X0.01A.21R.A115.07	3.64009911094399	0.975840600794679	2.19745868008245	5.51608174798286	3.64909773353865	4.58169290890957	5.8919915364856	2.59939547542717	3.95334228455234	3.90141722091169	0.98838149989349	3.20894838672315	1.3860358506843	3.04376444231017
TCGA.BH.A0AV.01A.31R.A115.07	4.3382552747356	2.56696557054393	4.20639151563257	8.95612515923803	4.68891322160305	4.5640507083111	4.18062674103551	4.43731918785386	4.57966673245163	5.5662093384075	1.91687353770447	5.53225631789825	1.37098966423134	1.42169458118029
TCGA.BH.A0B0.01A.21R.A115.07	5.79240632705865	4.45039642737933	5.68914535983272	8.74260514898498	5.77419800708963	7.14294683937619	7.72601240365043	3.23258317533173	6.39758659514693	7.86556131238485	2.14372163234008	8.70532047280028	3.31049999490104	4.6413726178197
TCGA.BH.A0H5.01A.21R.A115.07	8.42510339673152	8.67038588752774	7.13870742895389	10.2354894405514	8.26747690628409	9.67077092779298	10.4634890005759	4.36930447576265	9.32266571901614	8.82364842670876	4.93067224455496	8.23406959487307	6.08245127557572	7.69764873460741
TCGA.BH.A0H5.11A.62R.A115.07	5.04628809927319	3.18104025348883	5.5619308242631	7.52706064377128	5.0458419388016	5.56573383984553	7.10517016423211	2.71031465752166	5.69308775878465	5.01440439376728	1.51832721993549	6.01990432403929	3.35754305275788	4.35940871904277
TCGA.C8.A12Q.01A.11R.A115.07	5.18110756647946	3.74252884168998	4.11770623212137	9.54619699345649	5.14601563538056	5.6137458871498	5.91200779468372	4.37216685513275	5.0077129259806	6.2671162618804	2.08176971860407	6.86830477803442	1.77869301748379	3.62574974928063
TCGA.C8.A12T.01A.11R.A115.07	4.53624642361206	1.74992175690271	4.33519015030387	8.64211305994872	4.94647430014334	4.53068523548835	6.1478400072858	3.26148703178303	5.2431611486558	7.61189310478328	1.78248603073518	9.41320375837725	1.98936579743728	2.93862454546622
TCGA.C8.A131.01A.11R.A115.07	5.07254786824424	2.6665707579783	5.37054085418586	8.40259550540039	5.63687251305571	5.55873608805742	5.93443734957884	4.90832646330411	5.87015998644511	5.7410138820467	2.53671400557512	5.04191482810945	2.27482202675513	3.47325440564029
TCGA.D8.A140.01A.11R.A115.07	5.67785607093503	5.21963876622664	5.12138071357806	9.34175647752054	5.80293336490378	6.50660008114674	6.81470731049616	3.50099421150186	5.72927833426542	7.0484716159471	2.07175994647733	7.66201797348904	2.15657562445131	4.90892816505616
TCGA.E2.A14R.01A.11R.A115.07	6.02945953332403	5.09854750254833	4.83958750016864	8.86597332236389	6.05731985992237	6.86117983377376	7.42150014287115	3.8920497112234	6.90988204525978	6.54788934490136	2.74093981508047	2.63567659381742	3.47165892978609	5.00817759930979
TCGA.E2.A15O.01A.11R.A115.07	3.99986908038634	2.17917483247601	4.42002487652789	8.33834517124074	4.26210717819872	5.05015040302144	4.68442588610623	2.71481957725568	3.57776186220959	6.41423026594622	1.69815663752786	7.98102832432963	0.757417127555961	2.10319547297464
TCGA.AO.A12F.01A.11R.A115.07	3.7310041923419	2.10537668901097	6.23438916258215	8.38833088866402	2.96526916861534	3.430062916526	4.24920901105621	4.09999712462798	3.85138625461918	4.01279212197263	1.1682827603893	5.99869655458229	0.892313881908045	1.7578766597479
TCGA.AO.A12H.01A.11R.A115.07	3.48397796339768	0.527669005544886	2.90015454352109	8.2718960049255	4.02520163720241	3.0362294319101	4.51070965581247	3.21195485107656	3.42254732846295	4.27928556084654	1.16022634036743	8.72763692954763	0.734075708638244	1.21163525332715
TCGA.AR.A0U1.01A.11R.A115.07	5.5468698622926	5.26523385935728	5.78061741621979	8.54197781581858	5.50880718091762	6.27144672292519	7.03573321167347	3.47069384380099	6.31617531419456	5.54711663324573	2.28033590299686	6.1779318101904	2.25051989922823	4.35233480531341
TCGA.BH.A0BG.01A.11R.A115.07	6.56065312898992	6.12488767229132	5.15555520141013	8.58709033609408	6.44122853799296	7.64239531909644	8.25681465750194	3.12899777760698	7.34237935939731	7.86063572177658	3.8085918030109	3.41239286480712	4.02507418436071	5.81537048603378
TCGA.BH.A0BL.01A.11R.A115.07	6.53862470506281	5.66249819113989	7.0439665906332	9.84962663352985	6.64883116136854	7.27481650268829	7.28277375107804	4.60957749557466	6.9995085830984	7.66196688254848	2.73769294210961	5.8028561514222	4.06199192221999	5.65079327489483
TCGA.BH.A0C7.01B.11R.A115.07	4.71229315061631	2.83459507853555	4.55281553057237	8.42542249839912	4.53076324732025	5.73732547477693	6.11275876793554	4.00170664850436	5.04143570504139	5.87966166147984	1.40081113073414	8.51587156650117	1.86548978223372	2.63459326844576
TCGA.BH.A0DL.01A.11R.A115.07	6.53629857148959	5.31181409259648	7.8483396697446	10.1762969682058	6.82546612052888	6.90102459044431	7.07602908525866	5.60426642810837	6.97982201751343	7.16978874047603	2.63860655331354	5.01744158861293	4.05804530358171	5.42630501539728
TCGA.BH.A0DL.11A.13R.A115.07	5.90103622380922	4.67506482203379	8.26008297736099	9.12042717747352	6.4109389211819	6.89165014259087	7.312823269169	3.63703877631451	6.56854007796211	5.67838464299001	1.62383343291973	7.81862356946839	3.12485799449897	4.95096757865728
TCGA.A1.A0SD.01A.11R.A115.07	4.79463532835383	3.25785624232174	5.08422667132786	8.3093568155899	5.10341373193939	5.60577863793778	5.16463614697426	3.27682942128398	4.98400101384559	5.81134514886825	2.28387963031823	7.80197924877234	1.71879496744629	3.57497340278206
TCGA.A2.A0D3.01A.11R.A115.07	5.08851671117262	4.25460839584073	2.96928864006048	7.91918211782093	4.77309916432717	6.33434500975994	7.03703615639822	3.21262437652135	5.34283083393345	5.87007615171748	2.12154774632885	3.44355051561707	1.59264126871991	3.65618743370258
TCGA.A2.A0ES.01A.11R.A115.07	5.39587868923884	2.76007332069249	6.27242816953281	9.43002269038998	5.25460265789712	6.14850447974251	6.98553625912763	3.97929705856953	5.80750154191902	5.32007303963139	1.61035559168087	7.714851473205	3.06127643387883	4.54165731776481
TCGA.A2.A0EW.01A.21R.A115.07	5.85014947992448	4.48217051410756	5.85490387780178	9.58394517163045	5.81600898417993	6.50025235420273	7.68127850294785	4.5748370539908	6.15539985196473	5.24373761953816	2.13323716937514	8.29928172793942	2.67475563214816	4.33117492719152
TCGA.A2.A0T3.01A.21R.A115.07	4.02494114285089	2.12962246672505	4.50800835916751	6.88867821422278	4.0172205738953	4.63605018735594	5.70650778214191	2.97174870894215	4.11057707200663	3.99417238141472	1.20320164050731	5.08281973813515	1.79182710084378	2.85808048790654
TCGA.A7.A0DA.01A.31R.A115.07	3.88123589339944	1.40703172142085	2.57083371891363	7.36253912858099	5.48511359733093	4.16974927857247	5.09098666582066	2.97263819072794	3.91751226388917	4.89538503099466	1.69186779048791	4.64012425035463	0.58070858732885	1.87868611062609
TCGA.AO.A12A.01A.21R.A115.07	5.42648779633538	3.5086772096724	4.32456354382025	8.07710816840622	5.36361777510764	6.36091876320771	7.31017152018456	3.20510241175441	5.86295006838129	6.37526537793629	2.21564101750191	5.80232583697536	3.66860313393723	4.06128369666211
TCGA.BH.A0B7.01A.12R.A115.07	6.61746647458253	6.20063117917872	5.65826906243925	9.1401421351297	6.36099964937054	7.87753805702105	8.32670796491035	4.44202207455657	7.04682034193619	6.99723368685623	2.95849707890855	6.96645597104439	3.6875925605688	5.38347620768436
TCGA.AO.A12D.01A.11R.A115.07	6.54003602155369	4.40475254980073	6.05869879168946	10.0789136003155	5.92582270751336	7.58423729839206	7.41709591283394	4.38135840391744	6.91930352753684	9.19075361219887	4.52269911292628	6.79099994776223	4.08399829340203	5.48330631119353
TCGA.AR.A0TS.01A.11R.A115.07	7.158159045017	8.3643155307096	7.85068806642764	9.69986590049029	7.01686025452425	8.7404523960127	8.17059190171109	4.54695480649991	6.97473605772248	8.0777145968005	3.19239177793569	4.18426747526224	3.44734548982527	6.01174608498738
TCGA.C8.A12P.01A.11R.A115.07	4.96497190248803	2.9571659794433	3.51422147717556	9.27092836781977	4.99570488936181	5.48954221913606	5.6058640523442	3.24833206989438	5.23808200932693	6.61791847805112	2.84089380237397	5.09612399651314	1.63375317465478	3.92013129761693
TCGA.C8.A130.01A.31R.A115.07	4.9957009332159	2.65585566492039	3.41614942375001	7.8320042130199	5.58148331014524	5.85397071558712	7.1136341260269	2.72398868686323	5.77493774157268	6.73900826593847	2.21870349120298	8.40457163266401	2.16298642822808	4.34729714095749
TCGA.D8.A13Z.01A.11R.A115.07	5.82071108387737	4.71073732314255	6.80289276599324	9.63739987736359	5.72437465629239	6.30478405379459	6.37654019035172	4.84631915326277	5.92744244024267	7.17714044045116	3.03586617786959	5.99274569359353	2.9782570622108	4.19172055526403
TCGA.E2.A14O.01A.31R.A115.07	4.03414335052962	1.94462815025799	3.55832500848939	7.78618287568718	3.86885660364635	4.10346465453875	5.01254309119568	2.95717444437497	4.70973628167003	4.50024755398113	1.41149076083436	6.48186318108394	1.99410450386919	3.40860317934337
TCGA.AR.A1AH.01A.11R.A12D.07	2.95857243036367	1.21948900707865	3.1271451057666	6.86725375078482	3.00005996292746	2.98636133810534	3.39991481105772	3.27744529344801	3.08915578449185	6.1096677054016	0.820231657110626	3.80414697229695	0.278181296895687	0
TCGA.BH.A0BO.01A.23R.A12D.07	5.06371751653882	3.26587294904848	6.14966707800587	9.05236553319273	5.07492703992455	4.82621305545471	5.50944271727313	7.46171507504379	4.82778100531287	4.0706039986813	1.70224190058522	8.68913446682675	1.12221676666679	2.38501680690665
TCGA.BH.A18I.01A.11R.A12D.07	5.90513850518107	4.7181696305447	4.74738454308356	9.02368390088143	5.70836131033776	7.08256034451266	7.00598544963119	3.76078937545663	6.1764925337391	7.49260951139739	2.94422248902297	8.95178291591131	2.89054233014833	4.72122499169952
TCGA.BH.A18J.01A.11R.A12D.07	3.62961773193929	1.08578827275544	3.3818821247733	8.7209495414	4.29107844939686	3.33758828451992	3.44448088218357	3.73751929509347	2.85293150830284	5.83989913810689	2.05725302261768	3.95305138762384	1.47997936484872	0.764600935659289
TCGA.BH.A18N.11A.43R.A12D.07	5.20033677735157	2.85590926451563	8.19795424893796	9.3620171979717	5.41393205914176	5.04693179492447	5.77756934122061	4.22523832295705	5.32689138778817	3.88652088343646	2.40169411108645	8.14970431467232	2.87809872671663	4.51256823759236
TCGA.BH.A18P.11A.43R.A12D.07	4.38947522429813	1.63386699214723	6.14293346188734	7.62119637016479	4.90637707844489	4.57526654394433	6.0943669156968	2.87204129177106	5.17051269698215	3.55417133057473	1.00673094360807	6.74964330609074	1.99632762767585	3.95467092551631
TCGA.BH.A18R.01A.11R.A12D.07	5.04368858447426	4.40702707972241	5.19677115184828	8.13087712460268	5.29176957860925	5.66045005680761	6.0194906601525	3.35549912585475	5.20801656560488	6.12040585792809	1.84054570165848	7.25452147913866	2.12822567299256	3.75289841842347
TCGA.BH.A18S.01A.11R.A12D.07	3.61718407285481	0.984939483302694	2.44224307274517	8.22763150478556	3.36724576565483	4.02875171467975	5.20311286768652	2.72707751589939	3.43446544036595	4.21164303987264	1.23631652907634	7.3985301052385	1.06784473342856	1.20564274194546
TCGA.E2.A14Q.01A.11R.A12D.07	4.88414994387965	2.91665078343607	3.43178264459029	7.18463317304671	4.83391558806124	6.04744905805486	7.00644756719677	2.36191288923207	5.37869341873117	5.67514409749828	2.92706708491679	7.18313116417094	1.97603655283015	3.96378852324922
TCGA.E2.A14S.01A.11R.A12D.07	4.80993101794428	2.0290379150408	3.52067481066696	8.88900809062847	4.95418644424777	5.44555479093363	6.04330187117595	3.90848486743319	4.93353399694376	5.45393564339715	1.40962767710596	6.13956325168734	2.09037860053601	3.45146170680553
TCGA.E2.A155.01A.11R.A12D.07	3.64374127181377	2.51571952963788	3.99789438248083	7.03151092638541	3.64076239970493	3.97952568154165	4.90352687189008	2.5225687601398	3.15115642520049	4.0408924306469	1.30287976437568	7.26284149611764	1.25171784744147	1.57298665306254
TCGA.E2.A158.11A.22R.A12D.07	4.92829468115622	1.97250614561262	8.43795127243277	9.43617805901803	5.11887658431604	4.7824754804778	4.5559562148741	5.15203151353523	5.55660990787944	2.7516351033279	2.32462742979731	8.69017827124789	2.47749994130391	3.68732948846008
TCGA.A7.A13D.01A.13R.A12P.07	3.14701152905495	1.27214714177259	2.84443640189285	7.22164671705019	4.08790193908343	2.13301021832003	3.13108343464993	3.62780612038482	2.42842343203665	2.55946733979914	1.8154639678236	3.6845920404012	0.833117592484322	1.14964958189498
TCGA.A7.A13E.01A.11R.A12P.07	3.97596266488879	1.56847382026744	5.19398222679209	8.22302632629601	3.80682082730862	3.12883687896335	7.48643309587697	2.96451295437156	3.17009029076233	4.82230186394363	1.5995334498744	1.51788329877016	0.946095723891404	2.51027837551118
TCGA.A7.A13F.01A.11R.A12P.07	3.5358893062929	1.04611302890165	2.31859367564841	8.35576832599913	3.19575562959675	3.31090963756631	4.10410503316077	3.85019245805935	3.18717833685778	4.18050594379476	0.931224600667745	6.52318416561705	0.663735737925871	1.93024531831466
TCGA.AR.A1AO.01A.11R.A12P.07	7.35778045950406	5.46159332201527	7.16399880711737	11.9430456431436	7.14310632571619	8.03176370705124	8.5917971727283	5.44935056782708	7.85623893089832	7.26501956285812	3.75875619970755	8.47327693721583	4.39852051512331	6.2209760818223
TCGA.AR.A1AQ.01A.11R.A12P.07	7.13236972331197	7.00051524374845	7.17266964201754	9.98547797275652	6.67643893896663	7.93819560412117	8.34052876935016	4.76292448905834	7.62038296358433	8.00789626744035	4.22642820505632	4.38073882939775	4.61165926133786	5.9769020253099
TCGA.AR.A1AX.01A.11R.A12P.07	7.39725539163444	7.54604101634488	4.65582718819076	9.56969848473435	7.11905454266071	8.64719358568075	8.85114331295322	4.74138957967893	7.52743716277058	8.25166371250112	4.01431328054392	10.8268472466778	4.19486116230761	6.8286493512599
TCGA.AR.A1AY.01A.21R.A12P.07	4.06567799452492	1.38558309077107	4.39834755212984	8.49308982188697	5.14084365542723	3.69044269033091	4.43271765035136	3.48020777756402	4.00978315546936	4.26948204809477	1.36375621670561	6.0775517762567	1.28843748299868	2.43533522512356
TCGA.BH.A0AU.01A.11R.A12P.07	5.43831034960021	3.63661562630132	4.78524147859144	8.55858820135053	5.16938722160987	6.48111357233345	6.76750091342611	3.47613385025961	5.39555218691373	7.31554992817862	3.209090871175	7.60933892846376	2.41121296721554	4.5021141557618
TCGA.BH.A0BS.11A.11R.A12P.07	5.01878417499712	4.79968908446541	5.07927966781785	7.26220852322185	4.75836903135484	6.2708606952944	6.70325653102721	2.88396726936725	5.32706094731831	3.65979900194652	1.2982711245542	3.59122396474591	2.6486549188196	3.69227095718409
TCGA.BH.A0BT.11A.21R.A12P.07	4.32076227979779	2.18030128054233	4.24987991275093	6.81618454339898	4.64390618085699	4.76851835970047	6.46161789659423	2.8916414032784	4.91934149910501	4.56124058656223	1.09393412278522	5.1207390612815	2.19905856892682	3.04015599494602
TCGA.BH.A0BZ.01A.31R.A12P.07	6.64903027649839	3.92178360978733	5.24377088305017	9.84479833766062	6.96352161517781	7.96397892195738	8.66277692985924	4.06986065391174	7.51507987535292	8.00057189267584	3.75387938687694	6.14065094850029	3.86159767592636	5.70941747260156
TCGA.BH.A0C3.01A.21R.A12P.07	5.96483236390248	4.23016161030305	6.67287154229753	9.3518606261532	6.03489872251072	7.13069079186622	6.97552863098827	3.70913239915177	6.54511913995031	6.67765763436778	2.37856473010642	8.37630804406662	2.85362298488232	5.62127240716796
TCGA.BH.A0DD.01A.31R.A12P.07	4.61294554761762	1.96808772717548	2.97629392683991	8.45975766493956	5.08552746916306	5.20874860254838	5.88296375231999	3.27892788859513	4.88977885800136	6.56194316754786	1.70859695924493	4.74380502682509	1.73518159155312	3.43348028644335
TCGA.E2.A15J.01A.11R.A12P.07	3.01781382017504	0.560254929085318	1.31017061725919	7.27461285096588	2.97991721394544	2.37929850268026	3.22891214379128	3.34950396912433	3.15218396005496	2.95863854960765	0.818692141449966	2.70364299806256	0.8369775769945	1.04271436944855
TCGA.E2.A15K.01A.11R.A12P.07	6.24745578595472	6.09603574080113	5.70871660202545	8.74627776830959	6.20307854077049	7.49069280004404	7.96624166259538	3.85231074113933	6.47644571720301	7.24616388018171	3.05754482905423	7.2855929730113	2.9957412138662	5.13190633542303
TCGA.E2.A15K.06A.11R.A12P.07	3.02109157839661	1.71471130721272	2.40851398928314	7.41301311899402	3.25824900810989	1.97882478592143	4.18010814051611	3.28400718595535	1.82938302873074	4.38745215500384	0.6938732706864	8.02289609391213	0.247651585565831	1.00748257633121
TCGA.BH.A18J.11A.31R.A12D.07	4.90290885344109	2.57745153046741	7.47809646552094	9.16699215288582	5.25513273188116	4.35567938671856	6.87536839488522	4.05387505256018	4.87462733231238	3.26581192400642	1.2513341300853	6.44892867561037	2.51297724142482	3.8889477683815
TCGA.BH.A18S.11A.43R.A12D.07	5.55787036358106	3.56230751372951	6.7203779405291	9.61335979424876	5.69484837567223	5.67284797190485	6.62863832303426	4.61858697623019	6.2062271680438	2.85939314994944	2.27470434456163	6.48164769496217	2.38412478549331	4.54201035553661
TCGA.BH.A18F.01A.11R.A12D.07	5.46625643631231	4.58616553984727	5.98330549820238	8.41800210466569	5.64280191153099	6.58021093913527	7.38022612435283	3.06338207009605	5.55609911619401	7.18171878552927	2.50365118227682	7.87065655328798	2.2619206170206	3.9916624240477
TCGA.BH.A18G.01A.11R.A12D.07	4.06255942469811	0.442871326333704	2.58730492301915	7.42171647433366	4.30246931827901	4.36861088997053	5.32592526865148	2.17412370143852	5.68602011459285	5.71270031977832	0.955044740603797	0.444800334839621	3.50955019893991	2.97727992349992
TCGA.BH.A18H.01A.11R.A12D.07	7.10093095134702	6.03241870984952	5.18258248743542	9.16449748827084	6.85032830873442	8.09151292152763	9.88647719337355	4.97767085534576	7.76657119179638	8.2629653689701	3.51589591809644	8.79439805193958	4.0733253067665	5.95597763666712
TCGA.BH.A18K.11A.13R.A12D.07	4.15549158832362	2.2921156115183	5.33680430747873	7.3678052215211	4.48013092634601	4.52948241718257	5.79186132072079	1.83053796447521	4.81307371027763	4.457778129866	0.915631247614476	6.71412801202307	1.11837515772406	3.81349390600266
TCGA.BH.A18L.11A.42R.A12D.07	4.72263424719939	2.35870262756528	8.43197604619264	9.33074505440747	5.27436642020957	4.06824839169914	5.27727257009753	3.50392780076425	5.63705019686483	3.82997130112495	1.46031588779962	7.82896080238443	2.45759389363267	3.67520621289558
TCGA.BH.A18M.11A.33R.A12D.07	5.44981185441351	3.1591552721638	7.59171488714168	8.99278930278761	5.71650022613236	5.36217257037505	6.28526486093288	5.47906877161379	5.67190702441624	4.18493086824683	2.14101513350996	8.008544729645	2.74208269112862	4.70714927026643
TCGA.BH.A18N.01A.11R.A12D.07	3.19621837049299	0.412326453102175	2.24787824606945	7.75937204987022	2.96808339104982	2.68023797346676	2.81100204261691	3.54872839341312	2.39946983250096	4.3838079554592	1.30217378191137	6.19729805142048	0.699292657007821	2.14786022273159
TCGA.BH.A18P.01A.11R.A12D.07	4.70339917558084	2.4082929711785	4.80277230900058	7.87166230384366	4.67097043913558	5.37616678722647	6.07539072186732	3.4298871350483	5.20495658092254	6.12367447256042	2.14878204619442	4.86670121648076	1.90800084726518	3.05727696507325
TCGA.BH.A18Q.01A.12R.A12D.07	5.69238057705143	2.4867074981603	5.89394714900219	8.22221503236226	5.96337290484533	5.83134278303025	8.56505139845543	3.74758683990648	6.83654367437568	6.67143208648975	3.105330516296	4.43073333386841	3.16574310313085	4.81301154860562
TCGA.BH.A18U.11A.23R.A12D.07	5.17741564168427	2.61059760723281	6.94025633899529	8.57313845059431	5.66212320198893	5.42488602686338	6.81504095147356	4.16517686404964	5.76774274949284	4.44950194887966	1.60203918073293	7.16938329502345	2.41818647643841	4.41162961885006
TCGA.BH.A18V.11A.52R.A12D.07	5.07107729360812	4.29136652245738	7.57722431975046	8.30020578635819	5.63852780934901	4.78207811031184	6.98842795273966	4.20295979484586	5.83367576754989	4.46429578406164	1.09031291639944	7.72105851090237	2.26299737994941	4.55507989832666
TCGA.C8.A12Y.01A.11R.A12D.07	4.08982286046686	2.1890336998753	1.92274634146092	7.33751653375355	4.20339288805729	4.0295024113768	5.40360258340352	2.8957075185328	4.5296160541204	5.60877967894965	2.31838273951634	8.06659015407767	2.59615856984676	2.36246988875021
TCGA.C8.A133.01A.32R.A12D.07	3.23559744148633	0.617650322074102	2.56226449840807	7.84561618970259	3.6180772651407	2.16052362496802	2.99950810267919	3.36847983472715	2.98938568198677	4.14503339671861	1.01517699279265	5.32390414964247	1.73618909035367	1.68009926985692
TCGA.E2.A14P.01A.31R.A12D.07	5.53881920100692	5.28401917101261	5.11517303882086	8.03494662813794	5.3524970605208	6.61451088136245	6.55425628337312	3.50151325243956	6.07182066654076	7.15746921816631	2.75199981778118	4.60216510231896	2.5518091448068	4.57454963089938
TCGA.E2.A150.01A.11R.A12D.07	5.11207878423282	2.85402166505917	4.36273677248634	8.57973016010753	5.07183692194286	6.16199551393218	6.04370596698296	3.44460089685383	5.29747201611755	7.64207697146818	2.12035682772903	3.92239127499685	2.56325083298838	3.8835817183293
TCGA.E2.A152.01A.11R.A12D.07	4.23774632933021	1.60775140784081	4.79442930144916	8.94437218510896	4.63543506046506	4.55775761616143	4.90748058598232	3.15135607233777	3.91688624110052	6.58507370417798	1.52920222659514	7.18737882986947	1.46359153471356	2.4204554532239
TCGA.E2.A153.01A.12R.A12D.07	4.04708902360212	1.28420881479378	5.08775106874914	8.94114077393092	4.20134077714745	3.73213074308323	3.34488750672225	3.61038065317181	4.64498494905374	4.4507229861423	2.14170098470989	8.23572475360668	1.4691585648404	2.11669744320102
TCGA.E2.A153.11A.31R.A12D.07	4.9673216470363	3.39189577694978	5.9030485266363	8.9354350933878	5.26120078106415	5.73611204120652	6.01729117883374	3.24189515740275	5.26868053166078	5.51615386101184	1.65976365495612	6.6168815684723	2.30080807788742	3.19775532977455
TCGA.BH.A18L.01A.32R.A12D.07	3.94335853588141	1.48645746047339	3.56907306567495	8.03247655591	4.05466907597367	3.95148622198047	4.58376269050337	3.48745580321483	3.99684403899001	3.73529470744402	1.21003680390549	6.0671428008066	1.62763866308944	2.41556939501292
TCGA.BH.A18M.01A.11R.A12D.07	5.02270242244475	2.51898333962622	5.49113996911589	8.7001351556709	5.19917466647876	5.64349979820916	6.20554594548409	4.10949094889064	5.29427895082691	5.73132717798582	1.97825852059063	7.97746021498843	2.03540942942883	3.90283573854547
TCGA.BH.A18Q.11A.34R.A12D.07	5.31151729636085	4.5563257083596	6.40378885332705	7.87314822372636	5.62568439295988	5.81536155350928	7.11395034618828	2.86405992490621	5.73688630447314	4.80685504468468	1.7187262970786	6.3609508263072	2.67806066043136	4.65483648835314
TCGA.BH.A18R.11A.42R.A12D.07	4.97586242214825	3.78654162336041	6.45432513568434	7.93216378931679	5.63828395205925	5.86377862674312	6.30865646602305	2.62556469326818	5.58866269349873	4.04543423348277	1.47769046802019	9.0509719259694	2.40485697164186	3.73998847787229
TCGA.BH.A18T.01A.11R.A12D.07	4.6338616889323	1.97287336366326	5.09412012183675	8.74322141161415	5.00662123208499	5.17528891638154	6.15703117111114	3.11943609865594	5.12743908492743	6.42853939915533	1.697390615668	3.47567725451208	1.90671009378594	3.03261222142667
TCGA.BH.A18U.01A.21R.A12D.07	4.93618548233801	2.95326522060779	5.06316834432474	9.25541045791631	4.75046983238537	5.02689989538479	4.90365832761978	4.67195643093316	4.85908041546057	7.05453486073057	2.40116074962112	8.02388536933511	2.14539889020329	3.77217070967906
TCGA.BH.A18V.01A.11R.A12D.07	6.01294792287185	4.17122874653288	5.86376888622919	10.0913839618553	5.5584714374779	6.36254384378951	7.78044350681867	5.11492041602607	6.11640655877352	6.9250143480507	3.15101930132304	4.82159183407237	2.49216501354377	4.49459481604221
TCGA.E2.A14V.01A.11R.A12D.07	3.69246504817632	1.46544067283324	2.73103095356125	6.69444882250783	3.65452551734317	4.30534126587351	5.02914744752716	2.81132670542245	4.07681322509943	5.38227644109241	1.6112929173775	8.43004602146584	1.39949993001319	1.98790292052019
TCGA.E2.A14W.01A.11R.A12D.07	2.54368399831475	0.323200598078718	1.4577640574956	5.76911581194342	2.2232610512818	2.12389135555386	5.24208984840166	2.54728986577812	1.65222547474973	4.23234609217572	1.369365816587	4.58308577149909	0.323200598078718	0
TCGA.E2.A14Y.01A.21R.A12D.07	3.8793539466734	1.97494016455524	3.85794075154348	7.13580696734738	4.89386236693879	3.36121649497841	4.13155289671358	4.06185225150602	4.95076389113041	5.35195335112793	1.32194356264717	5.85117113021493	1.73765093127118	1.86667064072638
TCGA.E2.A158.01A.11R.A12D.07	3.76951091716979	1.93732110515584	4.34940272654286	6.52700319389429	3.75061965925077	3.83948106626939	5.01528777461904	2.63002208223706	4.208632324226	6.37274145741472	1.57532401754171	1.34521110829175	1.70786420658062	2.61845011005549
TCGA.E2.A15A.01A.11R.A12D.07	5.80317621132063	3.52251299857955	4.69101956898243	9.16763556635812	5.88785590031818	6.52388104474721	7.42456531655497	4.07239624287079	6.35509608949175	6.6283142972215	2.69681303936059	6.31892520875658	3.18133436440789	4.66187498662986
TCGA.E2.A15A.06A.11R.A12D.07	6.66178153158627	6.863312739074	5.60319565719542	8.76025238123425	6.60135726046907	8.20554562507631	8.21908328977112	3.7680779409334	6.87380178980553	7.0859737633752	2.70740974805468	5.06907765327257	3.97490573414328	5.68666299631109
TCGA.E2.A15C.01A.31R.A12D.07	5.13870563812034	5.22412305852771	3.25746678589909	7.50528502964872	4.82088973218786	5.80119261477892	6.54699594349188	3.37835546246608	5.33322611592888	5.66516534217078	1.89698974753456	7.48325355046438	2.28496443694032	3.94485844580754
TCGA.E2.A15E.06A.11R.A12D.07	5.37752610024178	6.46740336667531	3.36414961432301	8.36176387560601	4.77369005241034	6.56913696297336	7.19666350246416	3.77914680206437	4.92225219743401	5.43319983641438	1.79247393711551	7.12442655317433	1.19288736250932	3.6205160333675
TCGA.E2.A15M.11A.22R.A12D.07	5.12840617177149	1.92248623141977	7.56399348811288	8.89528861584026	5.46083876034397	5.92791502583024	5.72422485013725	3.96242905865676	5.71837654764324	3.49707580554596	2.15870513968302	7.51190674405048	3.25172572926664	4.09540124273532
TCGA.BH.A0AZ.01A.21R.A12P.07	4.91417737058667	2.25298252631712	3.60074148637368	8.01216208318646	4.40442407147017	5.823604940317	6.77516073566517	3.58416477014737	5.61836745935291	5.41490336748913	2.49596886780565	7.13670627514178	2.60727982005207	3.03340538072705
TCGA.BH.A0B5.01A.11R.A12P.07	5.45385571809863	3.41462820494835	5.51239939413706	8.96816550081009	5.72135529537214	6.08221273375049	6.37130596621708	3.99134295245409	5.71316691882053	6.687686411209	2.29282645420664	9.41830498246752	3.06499711767796	4.56570683600544
TCGA.BH.A0BF.01A.21R.A12P.07	7.49139386014685	6.21097737729653	6.65779599468215	10.3515780521992	7.64918303221251	8.39424103159156	8.90552001046089	5.15025765157975	7.93871580891039	8.92531706177863	4.38461736135566	9.86953333150258	5.10615233608134	6.55219414022792
TCGA.BH.A0BZ.11A.61R.A12P.07	5.43912233787563	2.87526695632406	8.59309829028912	9.78317490863721	5.74575933030204	5.16333052634129	6.13428664470988	4.51515788544361	6.3332646472731	2.88213434855422	2.1066325882962	7.52861765779285	3.0705377932251	4.52504152766589
TCGA.BH.A0C3.11A.23R.A12P.07	5.45372020553554	4.56007777257326	5.48305608564561	7.99895094642178	5.88512956147516	6.34153822409239	7.51878174726279	2.98079582656871	6.06812725484723	4.64170786080044	1.41520872388807	7.74780493494755	2.6424198399763	4.89288155597659
TCGA.BH.A0DD.11A.23R.A12P.07	4.88059104549931	1.60432212262683	9.49306592409339	10.1614905066779	5.65813618376231	4.5741645501398	5.00332693350184	3.54278503846016	6.05267896857589	2.91859613512127	1.63099091317327	7.26105782342313	1.90532726449152	4.38874060478726
TCGA.BH.A0DG.01A.21R.A12P.07	5.89867960649499	5.36823425126038	5.52291154469499	9.49160378107243	5.98919441425191	6.77975352081613	6.73091226461949	3.39456349792936	5.9827451505761	6.80645295576321	3.19622488098004	6.97421174322112	3.20087312339102	4.52956486104565
TCGA.BH.A0DI.01A.21R.A12P.07	5.66853685723083	4.43627896515556	5.76589655214727	9.49264709358618	5.79182965284389	6.42019696176706	6.54255937838301	3.82364790559686	6.13839927047071	6.27963472248915	2.77884126240299	8.62598393104988	2.62430195974758	4.35777015176478
TCGA.BH.A0AZ.11A.22R.A12P.07	4.8178937730082	3.16495778864894	5.0416989653042	8.16303488663564	5.11771441462014	5.17475435749346	6.02642860702418	3.7171762894159	5.1637995110614	4.86914592909822	0.915636554514988	6.66551671530025	2.17429851967216	3.99418143472659
TCGA.AR.A1AL.01A.21R.A12P.07	5.27551339104888	3.95622768725409	6.20939310572121	8.17103012401429	5.45992058967505	6.30701441410716	6.44832547768409	3.86626190619157	5.38456573373208	4.34947143747169	1.9076387928225	8.23719530301624	2.37070640392651	3.78327853286598
TCGA.AR.A1AN.01A.11R.A12P.07	4.65044501028091	2.70932452237888	5.24199659386638	9.16702032196931	4.77296868659808	5.28505303035356	5.24527262980304	3.43341346518843	4.80678654875044	4.85378112262885	1.652174176373	7.04487241674152	1.76540639266877	2.70933475416317
TCGA.AR.A1AV.01A.21R.A12P.07	3.46235898894292	0.569061139403699	3.20335795623934	8.70067321346409	3.71332865914411	3.44606495890747	3.78660546844805	3.25537586348659	2.99886172761637	3.63419827370657	1.23573300135983	6.32541705144653	0.730491221288466	0.901108243014513
TCGA.BH.A0DV.01A.21R.A12P.07	5.00608799295655	3.14975024969244	5.68044852917934	8.73656101844611	4.92329705634945	5.40402334324789	6.09929954839578	3.82451661369328	5.84399562662739	3.14626419486653	2.30592649013766	9.26962846768096	2.07608473772289	3.51297269727549
TCGA.E2.A1B0.01A.11R.A12P.07	5.73572972228183	4.03491166854863	4.89408536421746	9.39645731719952	5.7385813529345	6.21968152339201	7.44186429068976	3.63917383052527	6.02855124648609	6.25253676669618	3.0102224553661	4.76329797653629	2.98872416502869	4.34406861005406
TCGA.E2.A1B1.01A.21R.A12P.07	6.16887186355657	4.30986336230241	6.86855823143543	10.3054380573078	6.4053568989593	7.64980468838289	7.12106267898829	3.71913906415389	6.41615921491142	7.37531838335763	2.13869534036301	7.64106463571592	3.28321633655957	5.00666156956101
TCGA.E2.A1B4.01A.11R.A12P.07	2.84808063929632	0.61112254390848	1.37061077891638	4.95118232967161	2.97975007414196	3.46552845077423	3.9613951284983	2.46341915805407	3.02794469379863	6.51015017499239	1.51721659880372	7.66295746782077	0.316919417629699	1.9663935503795
TCGA.AQ.A04L.01B.21R.A10J.07	3.50633746247405	1.33761018745889	4.15483108126478	7.61621100261696	4.1757500070439	4.19138338389755	3.9149549333432	3.66359129518827	2.84911223158383	6.02126650549107	1.41857134338463	4.4116568127296	0.166389938038416	0.869397666558453
TCGA.BH.A1EO.11A.31R.A137.07	5.7953611991832	2.02768186521889	10.2378856278881	10.8700690821935	5.94600897567692	5.52514626631147	5.63550122073208	6.48586029467067	6.81397184480003	2.42414276870723	2.08849148130312	9.04849786293878	2.99822998659258	4.97223312380739
TCGA.BH.A1ET.01A.11R.A137.07	4.92154907490362	2.55583217876114	3.48516811756314	7.92511905094107	5.11573005017799	5.73710039339539	6.51023716920966	4.01615797775615	5.18155321151147	4.65762857334763	1.57587119442884	7.44872409968779	1.95771716988974	3.41782551683135
TCGA.BH.A1ET.11B.23R.A137.07	5.29951082830296	3.03414791241439	7.70221863896325	8.99076007141029	5.75398984854292	5.64813319938377	6.39000006336941	3.39584645475676	6.11827164786419	3.60944767133049	1.57016716391973	7.14805387468702	2.90050759935625	4.72706002514002
TCGA.BH.A1EU.01A.11R.A137.07	6.94591731031417	6.43488629516156	7.27821410209259	10.8248669428765	6.8124689982866	7.91449611589993	7.72856934382644	4.74237690673345	6.82815429120453	6.61322074456862	3.27660902388765	8.61206912807602	3.589195467363	5.99000409242545
TCGA.BH.A1EU.11A.23R.A137.07	5.21232327411459	3.23061638197781	7.75076021444928	9.06079158986468	5.40883579242901	5.46477029114004	5.78158820386653	3.74197470180033	5.51135634212666	3.77609345741399	2.11956632699106	7.54730558285454	2.69741766596904	4.57017144803871
TCGA.BH.A1EV.01A.11R.A137.07	3.60440170292623	1.17683700653869	2.69951917593146	8.03169860581914	4.83060516750728	3.19671184677573	3.90895797071784	4.04843527775007	2.6207607785899	5.39701912191428	1.75199872699168	1.92821008946973	0.529003997991034	1.1139004892361
TCGA.BH.A1EV.11A.24R.A137.07	5.32125142193862	2.93478693371801	7.47934024932284	9.24858726929732	6.09937516089639	5.82421201620566	6.60517124335224	4.75844775346114	5.75184923002872	4.1065912052137	1.23635612906841	8.12863159567071	2.41817007772479	3.26518182134138
TCGA.BH.A1EW.01A.11R.A137.07	5.85145647345438	3.57541029053582	6.36286055830953	9.04923327423144	5.87111278001049	6.88385499765355	7.48930713566049	5.44739695524882	6.09302210781447	6.43773709401327	1.97025750265892	8.08267209093689	1.84796069516741	4.82367294435228
TCGA.BH.A1EW.11B.33R.A137.07	5.48715108107443	3.7643352572161	7.3339424611544	8.5605757598407	6.02277959647478	6.14656779869238	7.28621030688484	4.13620569874519	5.72143220953357	3.59581393546662	1.39926183389585	7.67139110255448	2.70262816907124	4.37383610438632
TCGA.E2.A14N.01A.31R.A137.07	5.22052806676301	3.67801160234682	4.8705643300654	8.29068565751383	5.38870791178733	7.01296849853858	6.22017055870866	3.1210191446537	5.68366989478213	6.53525671090384	1.77788249822957	2.5162870415712	1.85140848843974	4.20338911736709
TCGA.E2.A15I.01A.21R.A137.07	5.77356092917055	5.0834086890795	4.1399309444625	8.10628229057068	6.10508413618848	7.10699845041862	7.71813578052006	2.93472655981258	6.01035990387514	5.98635404552468	1.98039984716091	7.75253587819327	2.66326734236516	5.12563870448084
TCGA.E2.A15I.11A.32R.A137.07	4.39321383215441	3.48029306501494	7.27043190128686	7.95563945057173	5.00165421628129	4.66360538459783	5.41856360401213	2.61483845248787	4.97415934768992	2.54161395629222	0.598642254275634	7.22268153971776	1.94263289858634	2.98540934819741
TCGA.A2.A0CP.01A.11R.A034.07	4.46801860268725	3.04686132456922	4.17795927304287	7.61060142902941	4.33886357330926	5.28037723225541	6.04197270911917	3.44856307059846	5.28329852440732	5.66976947151312	1.47259768858247	9.97381864351305	1.15548146875016	3.37620702027526
TCGA.A8.A07E.01A.11R.A034.07	5.50846970141462	2.34224518369117	7.36871112672732	9.01635637696412	5.99994069010135	6.71578534767594	7.50173926650751	3.36124649720061	6.19548646514532	5.94597282511165	2.04041629067044	8.79242133922952	2.40202599754415	4.94483034108494
TCGA.A8.A09I.01A.22R.A034.07	5.71108899746696	3.26584892893945	6.0078191531507	9.75116048615064	5.98989951814627	5.87844534729822	6.92646140764149	4.64016947918111	6.05713343448986	6.34575828122988	2.75750805893748	5.65545667206021	2.50327842969531	4.87941661024356
TCGA.AN.A0FZ.01A.11R.A034.07	3.0198514010758	0.656745412596427	3.28545319250829	7.46239894830204	2.61094388778653	2.92776150235775	3.47949477744017	3.20994637641701	2.96574188728967	3.15142048770084	1.5632987654528	2.39451206577489	0.770041887090723	0.811306611469781
TCGA.AO.A03R.01A.21R.A034.07	6.00707792063617	5.04379294870591	6.47008439009138	8.0508188577893	5.62023938252926	7.15589275770851	7.87547735171301	3.94370460329695	7.0049462815599	7.41848598045712	3.08924504729457	4.64609568387417	3.62848219569682	4.82651798064152
TCGA.AO.A0J7.01A.11R.A034.07	3.14304161613097	0.780878922252191	2.2330018419118	7.54318147836652	3.85831989604563	3.20079280595156	3.5930631045156	2.48852829891485	2.62966957918303	4.36148765214307	0.931157111405428	6.92972446834634	0.811220273113322	1.80994943876606
TCGA.A2.A1FV.01A.11R.A13Q.07	3.04985372588467	0.90389005282508	4.02473274400852	6.79286851174013	3.15183423380111	3.2498937509391	3.83629221234934	2.2922938437013	2.92422327053255	3.37909413248302	0.89318309144774	8.06095517002234	0.822660552326177	1.148869043531
TCGA.A2.A1FW.01A.11R.A13Q.07	4.62596200059927	2.93056904921598	4.56987769690271	9.05583397246911	4.69169959021043	5.08974731891112	5.45860036847897	3.1165549352342	4.58592128618664	4.9715251609087	1.45193725045744	6.43773064720025	1.73969502218156	3.35022848474003
TCGA.A2.A1G1.01A.21R.A13Q.07	6.20782823749523	4.90153992259533	6.90857996075647	10.1496652478243	6.61314473138144	6.85652032088129	7.19274904287956	4.5290478517957	6.59194523241668	7.53927903068569	2.29495043195475	5.20748043201729	2.96651059678756	4.99042395983293
TCGA.E2.A15L.01A.11R.A12D.07	3.07565653421682	1.44619126270995	3.64318523189653	8.0388688620366	3.10172546376804	2.96399366974605	2.13914390020578	3.11923998361213	2.14280227001332	4.81508864209923	1.57027850180416	6.1141630370853	0.133148188196486	1.18650055764449
TCGA.E2.A15M.01A.11R.A12D.07	6.88169053457227	5.54633451017399	7.05064148363013	10.4646437910645	6.94622336926076	8.50668222602596	8.14980596017734	4.29831892470981	6.88335463538369	7.40858195149583	2.88892247970356	7.02883011341664	3.74633100972469	6.04385191389204
TCGA.E2.A1IN.01A.11R.A13Q.07	3.56388293356477	1.1028399227682	2.83353105325106	7.88341670723332	3.69192124652647	3.96750220265405	3.83326699159814	3.52772225941944	2.98810175236492	6.27477974551023	1.78656375722351	9.35523655174805	0.622620033238051	1.2402532615845
TCGA.E2.A1L8.01A.11R.A13Q.07	4.84147108814793	2.72969403025338	4.93683751195549	7.4521604428646	5.09392562984952	5.67477471534178	6.30403683997648	2.94039200040718	5.05073431970158	6.17290349447638	2.72968779877534	5.5429964493601	2.49005445256527	3.64633549365442
TCGA.EW.A1J2.01A.21R.A13Q.07	5.46998690715717	2.63001420328225	5.26699896069552	9.87554338251475	5.52719479374064	6.32765670430262	7.20207320511563	3.4703764280283	5.98362086970071	5.6912828997084	2.25800474443422	7.56777634349234	2.33805422588443	4.30970007359729
TCGA.A2.A1G4.01A.11R.A13Q.07	4.69661495906792	4.92949515442484	4.35674366820597	8.5575548729291	4.31005739956812	5.37241151816494	5.83393042888053	4.0553792620396	3.96640756059083	5.11944748396296	1.64297431514143	5.74514060806346	1.03067010971903	2.56881041488032
TCGA.AO.A1KO.01A.31R.A13Q.07	4.77578481385816	2.56325629786326	4.73242967840266	8.30900913444959	4.60417092402635	5.57436709098838	6.75268938077736	2.5622510335042	5.04217673668981	4.05315479047504	1.62978430223441	5.03028664984667	2.74407067046777	3.4642500339114
TCGA.AO.A1KP.01A.11R.A13Q.07	2.75995953567593	0.923933427784833	2.20198801879402	5.0158383535107	3.08614722599144	2.79265159864493	3.94663459468561	3.12731870161229	2.67501364324817	4.74876712920789	1.11270383672843	6.27646897337002	0.858675911620735	0.413160775590814
TCGA.AO.A1KT.01A.11R.A13Q.07	4.30962285760019	2.61730886896419	3.67365520133103	8.52443471074592	4.59820832466383	4.47448042242822	4.74909891238419	4.15914687588747	4.31820091894213	5.64996890478852	1.89844253609395	7.47037635404722	1.06353526529695	2.20410940795437
TCGA.BH.A1EN.11A.23R.A13Q.07	5.90878999990463	4.27775344975583	8.22657045459058	9.05867230595831	6.04919368876567	6.28533418458242	6.47069290262061	3.55414378010846	7.06232155064488	3.74269612422361	3.70151857003807	6.89580201636634	2.68272603899859	5.84892834635712
TCGA.BH.A1EX.01A.11R.A13Q.07	5.41918468008255	3.29756079322694	5.55818415745632	9.81569688691383	5.55990858954153	6.07552135617287	5.90109675599446	4.76220992883318	5.14443643596605	6.6464103830397	2.69682942776565	5.68087730178755	2.3905442209222	3.50941715574773
TCGA.BH.A1F2.11A.32R.A13Q.07	4.98765912654827	2.91344191003275	6.97053210496642	8.39183387308772	5.19766637492484	4.72646945128149	6.35552482560093	4.5773018707326	5.36829730492943	4.10353120987799	2.06758054450742	8.08086959409245	2.6868808774669	3.47612241988015
TCGA.BH.A1F6.11B.94R.A13Q.07	5.10385763334163	1.84040269345439	9.70720140285645	10.2312759842932	5.71007681291514	4.50640165792815	4.51313048438198	4.95455859411312	5.99868354601329	3.42402180207976	1.38899424040712	8.80715852720291	2.472837487248	4.30431389895776
TCGA.BH.A1FD.01A.11R.A13Q.07	4.00331238597883	1.26758809287013	3.64425923385101	9.00921849788537	4.09642641653834	3.83434386833122	4.06187922955753	3.9612823861458	3.21463877302367	6.58622580841494	1.78403081546558	5.59071176384765	0.740732068186514	2.56812941650049
TCGA.BH.A1FL.01A.11R.A13Q.07	4.51558194914461	4.44652307865667	4.29976342196581	7.55569563337044	4.77297497972457	5.18507141302234	5.48654763431118	2.99151911601121	4.24680975152832	5.56547532146496	1.41407332015732	8.31449757297462	1.26488646796993	3.27309808917849
TCGA.BH.A1FM.11B.23R.A13Q.07	5.25783002484781	3.41090239324626	6.81791966626193	8.12319001518478	5.65301089972781	5.52187834085028	7.18892839752668	2.76593041630801	5.96694917176262	3.96379776924957	2.19962049537876	6.75934896266153	3.16728430544247	4.40266079006605
TCGA.C8.A1HE.01A.11R.A13Q.07	4.45693251334238	2.20492589369176	2.72577379316455	8.16043078865103	4.6450083058783	4.96958469614289	5.41320688446532	4.14965347859667	3.73257891642811	4.97895064997989	1.6265451600068	4.8610836413668	1.37589762901836	3.37541483084987
TCGA.C8.A1HO.01A.11R.A13Q.07	4.35816900550078	1.85889891363163	3.20091384034381	7.93464396922717	4.7954998799422	4.43777198492927	5.17728847161967	3.25975121662439	4.64414983665894	5.32506254911664	2.03021906458821	6.45523921515206	1.78093135640996	3.44234639504381
TCGA.D8.A1JD.01A.11R.A13Q.07	5.01882425812614	2.34471983946662	4.35879137356294	9.61710931082836	4.88666435732144	5.47668208271962	5.37307980963534	4.63314425563681	4.41349083035395	7.78119838496837	2.3106448851268	9.08488537678205	1.99126679435895	3.63196568320822
TCGA.D8.A1JL.01A.11R.A13Q.07	6.71890682693262	3.56976424934795	6.16512820926645	10.3599248512954	7.17005639874774	7.72972705283448	7.93133790957265	5.05021851106923	7.31030863919382	8.23186676830011	3.58816844845789	6.19630024444952	3.39439952773494	6.34306842923609
TCGA.E2.A1IE.01A.11R.A13Q.07	3.05528026078628	0.704474552441366	3.04464179422118	6.62875374581609	3.2923409364683	3.03078696055207	4.73202927060362	2.00765590210519	3.06487170427975	2.91312876781974	0.900623128099499	5.72975402064414	0.966691597346596	1.31898199095519
TCGA.AR.A1AW.01A.21R.A12P.07	8.27453554281379	9.2415563095581	8.42051899994267	11.022543249373	8.34920051611606	9.57065092538463	9.58520280843315	5.21007488970052	8.66574609211929	9.06237242791122	3.51426113982404	4.6561035167855	5.1390369343034	7.38456015280259
TCGA.BH.A0B5.11A.23R.A12P.07	3.86586834933131	0.777412147347299	7.89828016847644	8.7992596836685	4.13754490063624	3.19120985869181	3.52034312209348	3.89425966309275	4.87370072355053	1.67070439715562	1.28943400975606	7.66879127178918	1.0007780017948	2.90671746181538
TCGA.BH.A0BS.01A.11R.A12P.07	2.87630335848129	0.352973962754727	3.06623130786648	7.2238006489519	2.18763610250625	2.28846289314748	3.40092236758853	3.49489361198343	2.49364005680054	3.08959984098453	1.03908499552516	3.38726304945435	0.702958800442637	0.720190893832597
TCGA.BH.A0BT.01A.11R.A12P.07	5.02185068766559	3.30316130779307	4.0350904011818	7.21891438157195	4.89447200236611	5.96782991978621	7.11309438369217	3.05362748460357	5.7132230502649	7.15906804657439	2.62211518579162	7.16103558244353	2.34197841833867	4.12840889118681
TCGA.BH.A0DG.11A.43R.A12P.07	5.34264270451157	3.47383976382649	6.25652530183916	8.35374798078453	5.47486976018366	6.29900916096488	7.58618626918869	2.7098312376009	5.69262987408675	4.92166006829715	1.54432555103683	6.50500785362744	3.08853037095786	4.5113162219187
TCGA.BH.A0DV.11A.22R.A12P.07	4.28625323107946	2.60896083398031	4.40194175361153	7.08658073765528	4.38108105323196	4.53768458912356	5.71501111207274	2.73040885805029	5.08180239462258	4.20971068828112	0.803558889591735	5.78068651778112	2.09131197279082	3.40808682949794
TCGA.BH.A0H3.01A.11R.A12P.07	5.23304533146474	2.88857296259942	4.86885883927108	8.2472533259526	5.4500906116425	6.15338043380759	7.27302625155453	3.74968171612858	5.5242980842862	5.1248078506065	1.97289438513686	6.83212459735483	2.5642124616283	3.69368766632559
TCGA.BH.A0HA.01A.11R.A12P.07	5.58291815675973	3.68408282230472	4.35687425239547	8.16344055715344	5.44129033928624	6.81405220875673	7.53760673329259	2.71312627271604	6.40960747402462	7.97264268718813	2.54412223352272	8.73983036680545	3.52102903283098	4.65085070473604
TCGA.A1.A0SQ.01A.21R.A144.07	4.31794795605923	2.15046769047118	4.0843456414352	8.84978969002596	4.18830030323931	4.56983623440883	5.08798644261078	4.1713299556444	4.02567570621637	4.14912113854604	2.13383688621528	6.48719885460094	0.746536741040703	2.54624008402078
TCGA.E2.A1IF.01A.11R.A144.07	4.60833622714812	3.66820987009791	4.89274764146254	7.4207816938495	4.52853091833947	5.31853029134381	5.95248614410219	2.6546904446391	5.21869024694694	4.98237758920024	1.91284936200431	5.83278353909269	2.75337374178488	3.63999614931175
TCGA.E2.A1IG.01A.11R.A144.07	3.91759864698201	1.07524557418395	3.51578724933248	8.24221042588203	4.10010619962246	3.97098342106744	5.11857450990713	3.62852401962347	4.06574535724054	4.593748157304	1.6128536891337	4.98267070232294	0.933159341508216	1.9418950691405
TCGA.E2.A1IO.01A.11R.A144.07	5.88528855266876	4.05778352196477	3.85119683660385	8.39839762385353	6.02203223439138	7.19702533729665	7.72978780198462	3.38940095172078	6.06024573751733	7.18738869689791	3.38263979847651	7.94533168181039	2.96406688578295	4.88510087186598
TCGA.E2.A1L7.11A.33R.A144.07	5.81960259497797	3.79827070434464	7.32720484383249	9.30147806920555	5.83578998382783	6.44221127561775	8.09614540004598	3.83449408797829	6.4814950539608	5.29144516522964	2.24070794510264	6.02766755447504	2.98835160897428	4.94125188806186
TCGA.E2.A1LA.01A.11R.A144.07	6.61341118243177	5.36526252071799	6.08665737006325	8.79842954632717	6.74741167659935	7.43263656488128	8.61027806950311	3.83224442675671	7.83675286454236	7.51252478302954	3.79541666998013	9.06446421664363	4.22844989284172	5.75380507492183
TCGA.E2.A1LB.01A.11R.A144.07	3.6736496930222	1.8530863557684	1.86834658006149	7.55544073118409	4.07145289172043	3.89303953808687	3.89128371281638	2.66507617685483	3.51440473724287	6.48121497135889	1.59039465379428	5.6184519587624	0.905100932182701	2.67613197997214
TCGA.E2.A1LB.11A.22R.A144.07	4.11519290232813	3.02005939349342	3.25079203275786	5.96403006412773	4.19569866128805	4.91481393790611	6.00152868780437	2.01015578358942	4.14704112446665	4.56654728702754	1.23180961432518	2.3372672402349	2.3212675499687	3.26348517760465
TCGA.E9.A1N8.01A.11R.A144.07	3.73875137438056	1.31418252678741	5.03688908154617	7.71218082253046	4.33211590391536	3.91468223898711	4.94318462816281	2.92578880977824	3.71827734468922	4.63771456717924	1.16710496099027	3.10353051192332	0.766345555168209	2.62449866323829
TCGA.E9.A1NA.01A.11R.A144.07	4.73347456840716	1.97829879543792	2.66624150946132	9.71107598721239	5.28149238692721	4.7613251703594	5.04369101004276	4.4407561663272	4.31059021593817	6.79698573243872	2.04577925924466	5.52326165910274	1.7588717841915	2.96397343199841
TCGA.E9.A1NA.11A.33R.A144.07	5.64664064296958	2.89019200321001	9.21896408524174	10.2262022942358	5.45796238551516	5.36878908271522	6.96451135096368	5.42875790086769	6.35556701573334	3.7867427148337	2.32037980011065	7.42718489342095	2.28645113773465	4.56276139574915
TCGA.E9.A1ND.11A.43R.A144.07	6.16868288673754	3.66094676254917	9.52985291521933	11.8419110184092	6.14094847468752	5.7365979138698	7.32890591844315	4.60472967461622	7.33174500003244	3.14632937343578	2.45736780537034	8.25172191290462	3.10964987926607	5.53880507476726
TCGA.EW.A1IX.01A.12R.A144.07	4.59504030958523	3.39709983188618	5.04728561314526	8.25575198588379	5.01101079373563	5.11331903256982	5.65001921651816	3.76780277733204	3.76483833625797	6.44428109959389	2.18481752918669	8.79593832267628	1.37218903553296	2.43154273347672
TCGA.EW.A1OZ.01A.11R.A144.07	4.72098237310616	2.56432251337035	5.20997188923495	9.64282973462242	4.88947089982394	5.19866143421137	5.45127882773116	3.98862970765259	4.08869932175607	7.09142163371138	1.896893798387	7.99489698388759	1.85405774915039	2.9813229591477
TCGA.EW.A1P4.01A.21R.A144.07	6.92012188993323	4.36476937166477	6.88178078862427	9.05972878851537	6.4755213617278	7.13204439802342	8.23062800688378	5.61759906796295	8.20492188394456	6.33320724166412	5.37621081124358	7.65437059087232	5.17542153605357	5.95707417434668
TCGA.EW.A1P5.01A.11R.A144.07	5.01291625298392	1.65476025238569	3.63870585377275	9.38571195446719	5.4904287008845	5.03301166742591	5.68836709928585	4.21264956311492	5.1090161371924	7.37965214988003	2.0509197096874	7.03366840666051	2.65265411480449	4.11852584893567
TCGA.BH.A1F0.01A.11R.A137.07	7.4724502181512	7.35704637377349	8.19324418231036	11.2779664729578	7.45618425904753	7.99081296216922	8.56750503106584	5.39237887324963	7.59729508037493	7.23452622875604	3.90142767534364	6.93776854627643	4.21109362129322	6.18230694479206
TCGA.BH.A1F0.11B.23R.A137.07	5.34374196473723	4.85208162604766	7.26312855281569	8.38327766214572	5.60358669581512	5.67651151480009	6.58163732911712	3.53780722547764	5.95535096633443	3.86533488976239	2.02396987545946	7.29175144669667	2.49350750917956	4.18077643618777
TCGA.C8.A1HF.01A.11R.A137.07	6.441803962754	4.19401561315457	5.79186162471532	9.55923637828277	7.30395127969478	7.57378651627588	8.42077691224589	3.64359080261845	7.46419481477518	7.75008857975358	3.10900671956108	5.12839200782299	3.00614240766451	5.97895293731979
TCGA.C8.A1HG.01A.11R.A137.07	6.58127281763278	5.2654896204518	6.19709226506351	9.30239397892086	6.6690972744302	7.48763071261571	8.70588550729822	3.68499960577146	7.61044031434059	7.81116529886755	3.25593086277026	5.98921827279996	3.91975212637202	5.88063410446041
TCGA.C8.A1HI.01A.11R.A137.07	4.31941688350785	2.53103232707846	3.35339052039771	7.85444033941587	4.59424395692523	4.46851697683639	5.37955519835335	3.22162999838806	4.82002945548369	4.06502076994841	1.8696982511547	7.70179857609305	1.93318008040325	2.43285253701857
TCGA.C8.A1HL.01A.11R.A137.07	4.22565174516955	1.27710350351292	3.88625158579937	8.76930549719697	4.71703986404028	4.57087244422973	5.1322031904037	3.65616062528108	4.06902266840645	3.74367652706114	1.41692478228959	5.30235606656737	1.68989806516271	2.49733133523027
TCGA.C8.A1HM.01A.12R.A137.07	7.69481272715555	5.03816617679943	6.76523580266634	10.1158243358192	8.40337719800037	8.61691681956825	9.70415094881118	4.6315869232207	9.08070086423908	7.29382842746039	5.47288100194383	5.84821969881039	4.62658835654688	7.27061396918126
TCGA.C8.A1HN.01A.11R.A137.07	4.07306662652667	1.12654543657898	2.35235718195104	8.23832945047459	4.01506736490208	4.26714392944678	5.04304060152001	3.65013266523693	4.07263554805582	5.63045498172712	1.69835107181325	5.27421091652336	1.45357291093064	1.86326450688932
TCGA.BH.A0E6.01A.11R.A034.07	5.45758255267396	6.55931287290039	5.23952538429042	7.66587358326005	5.44766912418143	6.08915220359959	6.91899223512978	3.42124318253476	6.60706810712818	6.50690496822444	2.2317520227767	4.41691484930984	2.8770389440121	3.30429199253339
TCGA.BH.A0H7.01A.13R.A056.07	4.61547588285529	2.952849433619	3.79577180402115	8.50340521213828	4.65035374115903	5.38772069397113	6.22144033326316	3.42354171734776	5.11612495406428	5.45416931153283	1.81275442867966	6.61220222426963	1.68371364189687	2.30439421966803
TCGA.D8.A1JS.01A.11R.A13Q.07	2.89307597796857	0.483963294735428	2.04774233046007	7.4803217207204	2.54614013843707	2.33157745396051	3.29114884736383	2.84785068619147	3.26709593817671	5.51772292234534	0.504774239657623	5.02400135348014	1.03675266253354	1.55512899380031
TCGA.E2.A1IH.01A.11R.A13Q.07	6.83522589061778	5.96781112855949	5.95720904605593	9.54621055319988	6.9365397298157	8.34060038739075	8.57798885409574	3.91019205988604	7.37052006973089	7.76568126263791	2.54133513455432	8.19276910659889	4.32897673886194	5.93951809681474
TCGA.E2.A1L9.01A.11R.A13Q.07	4.64830952083852	1.50240523169087	4.6042662412075	9.31524500921655	4.97247291170894	5.10453043068851	5.84963367524777	4.33132139547102	4.80638713569365	6.7720743522103	1.49695835615859	5.64251406888738	1.48350239266184	2.48052364638826
TCGA.EW.A1J3.01A.11R.A13Q.07	4.21898429416321	1.70582705387947	4.16631826515897	8.10618375660126	4.54121432549162	4.98884600596994	5.29006949253115	3.7579914605308	4.17076680581893	5.5840184288914	1.3938894862675	7.72614326764438	1.3864552695289	2.11922335665283
TCGA.EW.A1J5.01A.11R.A13Q.07	6.37536495119749	4.81853920327513	5.00884070757633	9.80758949762001	6.87627859514912	7.69218955926948	8.06441550066104	4.26104545651493	6.5917730813899	8.11693235683279	2.45092360154041	8.97535837397982	2.65134358062404	5.68723709406759
TCGA.D8.A1JU.01A.11R.A13Q.07	5.61655736208528	2.82420488824565	7.43343099815124	9.79343768482301	5.82733974622526	6.21145731003064	7.26367321401798	3.64133312367315	6.34145810640123	4.65581547750754	2.38852695391285	9.28672665583484	2.91290152312535	4.23319015942085
TCGA.EW.A1IW.01A.11R.A13Q.07	5.2445066208146	4.25424410538557	5.50819053301217	8.43790777670202	5.36294487097349	6.37437422431725	6.48225059697704	3.63532263447748	5.4156344318152	5.2771702127279	2.1413010501687	7.10493172141714	2.10278406682727	3.43813313480047
TCGA.EW.A1J6.01A.11R.A13Q.07	5.82152538202467	4.72111752637536	5.74947547057381	8.51583938902388	5.77639743992955	6.58769999199795	7.02961290735115	3.55208642099119	6.43260078595496	7.51011772737555	2.66390842379389	5.14335722648126	3.76115622714919	4.53979159658962
TCGA.A1.A0SG.01A.11R.A144.07	5.08189336395915	6.06129523209174	3.3798119209616	8.18739542130106	4.28253225152863	5.37477927865146	6.05961992553379	3.32940151746315	4.97559666861445	4.96815988912861	1.64271092835011	8.83797930111788	2.05876309887342	4.13423737127345
TCGA.A1.A0SI.01A.11R.A144.07	6.06950125692416	3.79972078274545	4.70717975257708	9.1483750012027	6.23761939631625	6.91699136668834	8.27067276130842	4.00603653686317	6.70561025418928	7.204550604038	3.16277153829871	8.91828282276312	3.12534633145636	4.91335858476797
TCGA.A1.A0SN.01A.11R.A144.07	5.71377141144278	1.99848704243015	3.87833405251024	9.02470629937842	5.98003076748087	7.32306458253511	7.87282482062802	3.65992641524902	6.22765960357356	7.41099059181451	2.26942394809685	7.43393289497835	2.56541659521181	5.27964957855709
TCGA.AO.A1KR.01A.12R.A144.07	4.98331233798482	2.70855306297516	6.33533826909802	5.90291904773687	4.98340036320385	5.95837106307771	7.13478081470291	3.071660877961	7.19975974527642	6.64178010124026	3.51018049977306	3.94240342108897	2.23376591628381	4.75952871268751
TCGA.E2.A1IG.11A.22R.A144.07	4.77192285686589	1.98870860837024	7.40959856897677	9.39024509540572	4.20676046968523	4.57812710470037	6.44153855620114	3.54093711399196	5.44105113975029	2.98591933395112	2.14161218540445	7.42953386439517	2.32962416351846	3.24200792904953
TCGA.E2.A1II.01A.11R.A144.07	7.73355496420337	6.38084705079182	5.87254643588657	10.2127489182644	7.95346230681994	8.73725644972438	9.9285406068627	4.99971248778014	8.65266194576023	8.35685027953841	3.8283585474496	4.52611240306814	5.25708128910218	7.00243024562454
TCGA.E2.A1IJ.01A.11R.A144.07	5.97171980185236	3.82642048701149	4.57104112574316	8.47743743888475	6.01798090280439	7.31195661309602	7.87680590028693	3.75185741010159	6.49531456240045	7.70564690062775	3.36441922560809	10.02252172917	2.99798271111217	4.99224726274547
TCGA.E2.A1IK.01A.11R.A144.07	5.63311187728335	4.55112515395046	4.23398647966804	8.55021500684186	5.8085456752606	6.6823921309841	7.41639355240509	3.38228261268044	6.33538070115952	6.28960948752032	2.10566579440764	7.98752053248001	2.98076409122004	4.39231742277876
TCGA.E2.A1L7.01A.11R.A144.07	6.54785801933401	4.25394013066041	6.81321281876414	9.43462824888429	6.60475387709513	7.56894158663397	8.5191979987546	4.33060508418143	7.17361702827416	8.15625907181949	3.99005037663342	4.26658534806335	3.74870382076464	5.38411544516254
TCGA.E2.A1LL.01A.11R.A144.07	3.59543731804889	2.01921934971981	4.34695136718098	7.62927590901678	5.66570690312195	3.26130765523374	2.6507976275584	3.30670281304989	3.68186466694579	5.74875639710565	1.35154543289848	5.68553057736156	0.701203580406084	2.15532827729476
TCGA.A2.A1G0.01A.11R.A13Q.07	5.57442561751939	4.95732191342632	4.69228691959587	8.88577873403887	5.70238622648074	6.47289305814087	7.03631511233639	3.96084215157786	5.50433317208023	5.40600596994221	1.56599250213387	7.92420744507917	2.22071761150606	4.46197376701873
TCGA.A7.A13G.01A.11R.A13Q.07	2.78211701958998	0.851101396459569	1.68985359498665	6.69076937318161	2.71845650493692	2.13082947829942	3.1726008805678	2.56116109515302	1.88885909568659	4.36347248337167	1.38326959763276	4.91443702706065	0.860572137905379	0.343805752252313
TCGA.AQ.A1H2.01A.11R.A13Q.07	4.14522429449048	0.669693124396744	2.8804688856887	8.22998045286154	4.41258963716839	3.763286889061	5.92032923810654	3.98008976956955	4.06223814593358	4.94623490695821	1.58584116562948	6.86846710563923	1.31497396526598	3.04884648119216
TCGA.AQ.A1H3.01A.31R.A13Q.07	5.40796061109851	4.15519180233639	5.02779295581595	8.29701784417714	5.33592538866625	6.71747945054541	7.21805170438872	3.05230264013527	5.6304973688048	6.28656330598177	1.99215792750309	7.00297435800315	2.51690457213099	4.17847563269144
TCGA.BH.A1EN.01A.11R.A13Q.07	3.72337405150344	0.401087462988376	2.79768293819735	8.90229009486367	3.48583041181592	3.86337095368188	4.61876133694294	3.17828416905619	3.55252052685464	3.88321023488773	1.54400801488871	5.9296139923931	1.06518066279408	2.16764695166558
TCGA.BH.A1FC.01A.11R.A13Q.07	6.84210869493803	5.87930681017627	4.64749482978896	9.39857627942311	7.12724447555139	7.77375554621625	8.39210961612106	4.10607170815094	7.60087448936715	7.67218345811499	4.28587254587166	3.65726535202634	3.83963503351952	6.00581764408979
TCGA.BH.A1FU.11A.23R.A14D.07	5.25016727912314	3.41320358417114	6.29064027525441	8.33500426097278	5.65382052556797	6.04328989389306	6.72337744460136	2.67169338149359	5.99602397278959	4.51716858960221	1.68522367260451	7.92288992290604	2.76933151922876	4.76655276007631
TCGA.D8.A1X5.01A.11R.A14D.07	4.88695521620932	2.59088591563753	4.33987282767811	9.91731387887502	4.5932824086549	4.901157786124	5.8681609642402	4.81493120366367	4.56777480752292	6.30635703562031	2.0429646416437	7.72855654532048	1.04227139139899	3.07346037136096
TCGA.D8.A1XA.01A.11R.A14D.07	4.45403620211094	2.28549521489567	3.89554546908098	8.68740400195174	4.47022528980832	4.33751227728008	4.48189729951694	4.28678239583116	4.49857367468757	5.61148225465828	2.02417810892359	8.21411996016893	1.72402000434076	2.905139062814
TCGA.D8.A1XB.01A.11R.A14D.07	3.83425779842382	1.80763770746235	3.73188686187389	7.93567561564771	3.68799781460484	3.86101821575349	4.50243800236348	2.99330139877316	3.66971083092558	6.08776407846903	1.68236100170842	9.96723712251154	1.27933591905513	2.07062975702967
TCGA.D8.A1XC.01A.11R.A14D.07	2.95704268004312	0.219226978651215	2.75914014750692	7.9725719375301	3.23956947343014	1.73608095449277	2.81341449055844	2.92228678370053	2.82575188531168	3.67034183125269	2.21504865819779	4.91212008140977	0.176323772499456	0.528971317498367
TCGA.D8.A1XD.01A.11R.A14D.07	3.2166679979467	1.50227583700668	2.60608592849125	7.17976422339227	3.43880613487534	3.10313141388024	3.23878262086794	2.58574700668708	2.7582230187092	5.62095290227168	1.80909199608316	6.35788556470683	0.302194262610822	1.67197266075006
TCGA.D8.A1XF.01A.11R.A14D.07	3.9883318518375	3.71930991712107	3.79906764529523	7.67407995090377	4.05780840323797	3.31654379647952	5.24510855768023	3.16190949181267	3.5493305963394	3.41013754975789	1.36473638090428	5.94278816549035	0.938646077096663	2.55878191582519
TCGA.D8.A1XG.01A.11R.A14D.07	2.9327341688662	0.766037644908402	2.5442190110264	8.02258466854349	3.31916848603842	2.06442722392415	2.65662483938528	3.23234991578382	1.53593816918532	3.9851998375252	1.34152808810784	4.83510941429744	0.157253247217795	0.471759741653384
TCGA.BH.A1FE.01A.11R.A13Q.07	6.65988465127962	5.82201503778096	5.87888031456739	8.90212630887551	6.57886061815941	8.00845442590488	8.34056642493589	3.13330478772929	7.30152447013414	7.59101062736074	4.04327846634016	9.39938403818214	4.32863299637406	4.98663847173085
TCGA.BH.A1FN.11A.34R.A13Q.07	6.70636030102755	6.02345509711615	8.12425708844578	9.85449599068826	6.86415721458099	6.74274468271528	7.9831825040448	4.14712173833268	7.41813172581234	3.80845713211936	3.6138756307183	8.73419376387796	4.53164723254226	5.6277293919689
TCGA.C8.A1HJ.01A.11R.A13Q.07	5.01616242882609	4.0607597912784	5.4532178737143	7.08742502565936	5.17416551266849	5.46367769962906	7.14804940073269	3.01272220048054	5.83219459144014	6.83374019437087	2.16626345240099	4.5632541096143	2.61775694993308	3.65014415876485
TCGA.D8.A1JE.01A.11R.A13Q.07	4.58001229113272	0.834627000723212	4.14663715188807	9.48266060027784	5.24758344742105	4.85706168127729	5.60139338172597	3.81073312262827	4.91337784323567	5.17390694993565	1.70147349064404	7.83132372303224	1.54444473607726	2.2318624493431
TCGA.D8.A1JF.01A.11R.A13Q.07	5.18851641295509	4.35538082359152	4.83448152225054	9.08864270502447	5.75049160385045	6.10723651775306	6.29769720287338	2.7749753112644	5.13026566186906	6.65067697246392	2.17475381485754	6.91548995469152	1.70121894993818	3.55156523452977
TCGA.D8.A1JG.01B.11R.A13Q.07	6.27446217510318	5.68466911293539	7.12676385413089	10.1469995004389	6.19879671827601	6.89988300601644	6.6538236561018	4.26235496741284	6.47350976962938	8.08289681303956	3.12847378511111	6.59262369531628	3.2872061178137	5.21801390252067
TCGA.D8.A1JH.01A.11R.A13Q.07	5.47936201414625	3.71658606662684	5.65182151496142	9.66004165098994	5.88733398232178	6.31440336642171	6.27923326788454	3.84670581948967	5.82006298736627	6.96162101330588	2.36859187314865	10.0197497772646	1.70127823211442	4.27441822431636
TCGA.D8.A1JM.01A.11R.A13Q.07	5.09284317755468	1.96112360585629	3.25659406388186	7.28128713281493	5.6025347425695	6.20494367886922	7.67704353137929	3.43215911132723	6.18988619545558	4.91770384626696	1.88654375922222	5.76944013335927	2.29596216875473	4.18505777528224
TCGA.E2.A1IL.01A.11R.A14D.07	4.07596548708006	1.36739546845228	4.68460480060578	8.02681555877548	4.14064784775232	4.14203515443563	4.26864274205207	3.24722581708422	4.65359252154008	4.47362458305826	2.58020456422476	5.92097195725968	1.79290079749315	2.22295908308695
TCGA.E2.A1IP.01A.11R.A14D.07	7.36122523377731	6.89910327194432	7.64490452082283	9.88608464657227	7.12693165492673	8.05481734971411	9.22429399608562	4.99408196993268	8.40058224276995	7.55209190405153	3.73065883096707	5.62139243026062	4.83258930853338	6.73083420403583
TCGA.E2.A1IU.01A.11R.A14D.07	4.83587669323364	4.89512811702274	3.3593342237927	7.59381710997877	4.63845210870216	5.41771910949111	6.43065561471258	3.64777299381207	4.94127705202263	4.8630860573606	1.64943318555291	7.27687959187564	1.03277045838791	3.44180215462887
TCGA.E2.A1LH.01A.11R.A14D.07	7.11953413843419	7.30318019600272	7.41824426138099	9.33951900948825	7.00399513592108	8.40563805042416	9.23301444729137	4.07616717612144	8.42280621401341	8.14744306446816	2.59606846535609	5.33188891930327	4.53489280435323	6.54859845640896
TCGA.E2.A1LH.11A.22R.A14D.07	5.45714441041898	4.77530222411088	4.49150372649665	7.72486582622274	5.94588611417159	6.26302518166608	7.68434168455741	2.35968898242871	5.98059542935266	5.16675159221783	1.70327189963299	4.45219492997077	3.38135059434266	4.43320651442963
TCGA.E2.A1LK.01A.21R.A14D.07	3.68163869079545	1.10093051508429	2.53734220847021	8.38168853226034	4.6988154255334	2.83458752941938	5.50911732231128	3.03163012466132	3.03487861683604	4.23273749384733	1.35291726993615	1.25126857135368	0.595476809957978	1.97621697566952
TCGA.E9.A1N5.01A.11R.A14D.07	5.73852882795795	2.48836985683772	5.50061459684855	8.95628082663393	6.02037235916412	6.80470776214135	7.95531822355389	3.75426500915963	6.47923041251153	6.88167440690615	2.91019080337302	9.28153917882409	2.97186035498888	4.56531080171176
TCGA.E9.A1N5.11A.41R.A14D.07	4.52525031064307	3.26815019909173	5.80284877732133	8.56360353075172	4.88658485193661	4.50090243306727	6.02764896783384	2.97303955576922	4.7855122946318	4.85805064079328	1.43193588168085	5.7137058493716	2.04870132936496	2.12588249614885
TCGA.E9.A1N6.01A.11R.A144.07	4.12209070127955	0.776020218174019	3.67826255590398	8.91573366981012	4.21840189412319	4.53567425101723	4.57644078438322	3.17546862027296	4.14829426216596	6.50651308479422	2.1070702853378	7.07126632596852	1.01103982119163	2.74431181702967
TCGA.E9.A1N6.11A.32R.A144.07	5.80122103434161	4.94148734973374	7.60168019632976	9.30596147662054	5.95097699670877	6.42220584696629	7.38728276735809	3.71968144776738	6.18713198917497	4.17969416219313	2.26802852556507	7.5271397202072	2.80921394273432	4.45420880100029
TCGA.E9.A1ND.01A.11R.A144.07	7.16663975941126	3.83388658679606	7.17269707472922	10.8387418272413	7.2877591102623	7.68933358137226	8.45623642258971	6.15437062268198	8.19118290939802	8.52544015686015	4.37331122724333	2.84908213594219	3.99626905322653	6.80017772473061
TCGA.EW.A1OV.01A.11R.A144.07	7.92344258242649	7.74626588766426	6.98708140618594	9.93008373507779	7.6997972827908	9.18525797297192	9.53008536026329	4.79554903742437	8.28889596391091	8.79979060391645	5.60717386641189	7.98764847663134	4.70206484256645	7.13175923464022
TCGA.EW.A1OW.01A.21R.A144.07	4.85616161195878	3.39609372519052	5.40265612312135	8.38830781096041	4.55937925220162	5.26253945252695	5.25344389925158	3.57235081743417	5.39595881066639	6.26097597050682	2.5416298779919	4.79959746659364	2.13907429296981	3.85172905589178
TCGA.EW.A1OX.01A.11R.A144.07	2.11401791536505	0.660114494321234	1.34844997026143	6.28318373801714	2.91779594083096	0.544012265656669	2.94236151660957	1.36732633636656	1.89167690458118	4.25592366027356	0.684729655337777	5.98289033650552	0	1.18719764954929
TCGA.EW.A1OY.01A.11R.A144.07	4.5372765718647	3.34091626736433	3.53485257753999	8.20305237129752	4.64966624823265	4.70934775710155	5.74531824216428	3.68861977557869	4.4346241235369	5.20096332261672	1.50294559722886	5.02928147922301	1.72278992300764	3.2123670049702
TCGA.EW.A1P0.01A.11R.A144.07	4.7754153347299	2.37097314773779	4.08945703320215	8.7864966889437	4.70214895736497	5.79061173716687	6.14502292173554	3.37367469452933	4.86756135082038	6.47127852032008	1.8780920366435	4.9749224833362	1.6536820523523	3.31275229019384
TCGA.BH.A1EY.01A.11R.A13Q.07	5.96408598380485	4.44938277485094	5.46651286062733	9.99312640548868	5.75365355208161	7.21916287046766	6.6506480407229	3.92941482481814	6.12229324967054	7.80137209500463	2.23217791323994	8.04792620952168	3.05536895275648	5.17421863862322
TCGA.BH.A1F8.11B.21R.A13Q.07	5.19968153891102	2.66443259581898	7.32383412942384	8.29436704869974	5.29584707015649	4.98698719275711	6.72781131508794	3.72684073398032	6.51879103054014	3.72406085079759	2.23552170316005	6.78301169748744	2.62876960737365	4.77564583333104
TCGA.BH.A1FC.11A.32R.A13Q.07	6.0126420539148	4.37850613734118	7.98547966099435	8.74456041995062	6.28610204248461	6.47457058736665	6.62051628903951	4.20621620944416	7.13203396112984	4.81798644352328	2.42939295255603	7.91773634972327	3.85155442586863	5.91101081431718
TCGA.BH.A1FG.01A.11R.A13Q.07	4.16005780859026	1.31873662076009	4.35157715865704	8.01995335392328	3.91858692533098	4.48638993694792	5.24405193739555	3.47402915446149	4.47361688275282	3.92899559224921	1.86833043225153	8.64276807778845	2.16772176464037	2.32360065123955
TCGA.BH.A1FH.11B.42R.A13Q.07	5.79279940983003	2.64296334953801	8.40856357802635	9.72607324593604	5.53892976551026	5.64949485642509	7.21353230815839	6.24352578464513	6.41655733563816	3.64302495801344	2.19682697751234	8.87144723997299	3.5243020817107	4.49008230410477
TCGA.A2.A0CX.01A.21R.A00Z.07	5.07198354394933	1.66564464729902	5.69403312495876	9.16997404767321	5.1177719367101	5.89639044663088	6.12524822234002	4.17393309184973	5.97556241252916	7.04481156615931	2.48310055138554	7.52270873946583	1.96911236661008	3.71235366027696
TCGA.A2.A0D0.01A.11R.A00Z.07	5.36759317864039	1.6834437125555	4.3749019779339	7.33713872152511	5.69497483451693	6.29391228851062	7.08501238136884	3.93833130176476	7.02725949580358	6.60200694772544	3.40002004095408	2.29027475888748	2.7216689927676	5.1536594381923
TCGA.A7.A0CG.01A.12R.A056.07	6.42806919219708	5.44773856809614	6.44074371961629	9.46596783487542	6.31753138717565	7.99287877058362	7.94176841469724	4.2526569514976	6.63329307271978	6.93759863062272	2.86448006557085	8.31640365857651	3.02279917082638	5.49044177108486
TCGA.A7.A0CJ.01A.21R.A00Z.07	4.43657749577495	0.975854566043404	4.63809895296664	8.31967021592485	4.67675617327488	4.8702026820026	5.54891232498308	3.55673113062015	4.8745896606746	6.06817205752418	1.89403285147669	4.90523320096112	2.11736035691602	3.6231411188899
TCGA.BH.A0HA.11A.31R.A12P.07	5.32878623176008	3.24890205302148	2.07170144463189	6.46458628699838	5.68365656933552	6.45331796102179	8.26874884200316	2.18489264516305	6.23145989684887	5.02902876122205	1.50652581674549	4.0025740087062	3.27010147879586	5.21298948010725
TCGA.E2.A1B5.01A.21R.A12P.07	7.47069687459246	7.85851924161912	6.43182129314683	8.97710065892006	7.2264708046892	9.82870763109736	9.64863368485792	3.68578462008413	7.78727265320091	8.78132200622969	3.11526790633159	7.55819082518206	4.44018075825026	7.1697155950902
TCGA.BH.A0E0.11A.13R.A089.07	4.26166917227999	1.94638136241901	4.1817467280032	6.51850086915703	4.38614450962446	4.56574075671208	7.28072734227577	2.97812619424469	4.4677675036856	5.18679765503931	1.00373660225028	5.23188847405483	2.78029354811191	3.64730299557429
TCGA.BH.A0E1.11A.13R.A089.07	4.74053382777718	3.09197122513965	3.83260623740191	6.94194236470512	4.74884412056294	5.39174352836133	7.05175559577289	2.43548829507451	5.81172611263054	3.63127893221064	1.08465023267161	3.49687048738086	2.50599730098545	4.3644463660563
TCGA.BH.A0H7.11A.13R.A089.07	4.69358897591855	2.95740972766339	6.16289780492583	7.45969496753787	4.84454155881066	5.38708600204659	6.73893576531736	3.13909955201347	5.1235673772748	4.92896244083598	1.45158515807592	5.77348743663563	2.50908054247894	3.36186659406379
TCGA.BH.A0HK.11A.11R.A089.07	4.91633170089782	2.67498377158745	7.35071405925982	8.72966795025338	4.81860169289844	4.75152060767556	6.83273299049241	4.50524320048194	5.54109328843007	3.88651112867525	1.5450544862546	8.13059359614055	2.18361726151667	3.69473535900022
TCGA.A2.A04R.01A.41R.A109.07	2.89147706568066	0.919296388074224	2.85253857425774	6.31753708742599	2.66922103904065	2.83110112544929	3.72328874429531	2.53388122614156	2.98990084710251	2.86052585226219	0.947581693683297	7.97826435577487	0.262031489209681	2.20857968576089
TCGA.A2.A0YG.01A.21R.A109.07	4.08711003307699	2.22397901919174	3.00862724599212	8.27736193780041	4.20764773617251	4.74611455577365	4.36170247624168	2.89701768842293	4.0888078767841	5.02562241048027	1.53854287770371	5.34938460659618	1.20063349202874	2.20461026765203
TCGA.A2.A0YH.01A.11R.A109.07	6.16720481901246	3.88231441578738	5.4083601688087	10.8046648090329	6.56375974557601	6.55987447010772	7.36657300767609	5.0237898151868	6.29415955550144	7.95140478883	2.8172037529946	8.38809223572245	2.90529033294014	4.6096722364612
TCGA.A2.A0YJ.01A.11R.A109.07	3.40258545586616	0.875348991405814	4.72911388114964	7.76517040219814	2.86808387404284	3.2578329630156	6.09303224207201	2.89749865088855	2.93270096960934	2.95332112024533	1.21030207699733	2.69142373861351	1.36540449210695	0.858935842688249
TCGA.BH.A1FN.01A.11R.A13Q.07	4.17023487435699	1.22397474869422	4.03601730470444	8.87779870978257	3.9222019405734	3.91505208294486	5.12182970995392	4.06004602872626	3.58219267133251	5.18808832791539	1.39216354021462	4.80050340522334	2.18198233608866	2.77289912228931
TCGA.BH.A1FR.11B.42R.A13Q.07	5.81204506635285	3.89526681242879	7.35525169872168	10.4656538427303	6.05659292207837	6.28950355042251	6.67138759819163	4.11069358935674	6.28442336408684	4.6541433517644	2.11031124128101	7.63000534917536	3.16220676439169	4.44078613241324
TCGA.C8.A1HK.01A.21R.A13Q.07	4.81204414877199	3.2167052823249	3.65798696221037	8.03978045940328	5.147775131537	5.54345084215332	6.07645601282634	2.88294858737349	4.99397476281955	6.69621226022965	1.99376914222877	3.88529026485871	1.8568209982605	4.04473507971075
TCGA.D8.A1JB.01A.11R.A13Q.07	7.19607204076584	6.69602059235956	5.47612259809762	9.18271996773642	7.46698734556825	8.35593353686554	9.27739408578064	4.09290377565494	7.71786092277505	7.38160437797155	3.80725946484548	8.68847427899781	4.39393747041125	6.13255627959529
TCGA.D8.A1JI.01A.11R.A13Q.07	3.86111515072523	0.770548841691351	2.47955327907365	8.24960230882365	3.91413533152403	3.71775469210707	4.97444572875028	3.42934928989059	3.8657100498633	4.67252717567441	1.06930299094617	6.27585023942528	1.27691366186038	2.49300679094604
TCGA.D8.A1JK.01A.11R.A13Q.07	6.38078378474617	3.68311404259163	7.34656516230441	9.92326689764761	6.52551478607102	6.78492366177131	7.18375468747788	5.54884297090853	7.46079092689362	6.30645364810151	3.0688110522348	6.164789933844	3.56056671540571	5.90888014229326
TCGA.D8.A1JN.01A.11R.A13Q.07	4.57494876720028	1.546205542518	1.74353006752707	7.28935402987543	5.51259179509689	5.71504214506868	6.45321906582279	2.66775142154099	4.7623984584421	6.28903028526271	1.42002998391108	7.35985389782499	1.88577728200633	3.74803179557241
TCGA.EW.A1P7.01A.21R.A144.07	7.57219145834939	9.15123360122964	7.25560160347665	9.22627890040276	7.34095032772109	9.14457953932573	9.30131433160557	4.02971212131997	7.98977200651609	8.32553617788848	3.88970474461859	6.76727049079478	3.71688090476795	6.97727992349992
TCGA.EW.A1PB.01A.11R.A144.07	7.18735464906008	3.18138608118505	7.74744233460918	11.109974257473	8.2513620866754	7.91033496395634	8.5864503122338	5.68083088412537	8.48278685553526	5.36076809034944	3.93564939952226	4.47431390648646	4.10091794990862	6.72193721262245
TCGA.EW.A1PD.01A.11R.A144.07	4.09374651068474	2.0017566902032	5.15003879170726	8.60193006341004	4.40631354506775	4.01030566629275	4.9000326111347	2.97444994469018	4.2368246249682	4.09673412679172	1.85532714880712	6.22831953427948	0.943339501180845	2.60022217043405
TCGA.EW.A1PE.01A.11R.A144.07	6.14276741353658	4.00643313728007	5.16173648638553	10.1938060066032	6.69421445736357	6.59877735748039	7.34545695797507	4.77884556712523	6.28073052991797	7.38435120046009	3.02376002564481	7.35584105586616	2.6435482356834	5.29081879079967
TCGA.EW.A1PF.01A.11R.A144.07	5.28053638735561	4.67774644166851	4.85278476755542	8.95532845079741	5.39080577517813	6.07466594148595	6.29518789941059	3.52442512978686	5.13497006710848	6.63510282615232	2.42789772108511	7.23792720434156	1.71848575860343	3.80263785011484
TCGA.A1.A0SB.01A.11R.A144.07	2.91323277889914	0.548332168021917	3.16512977135095	6.59427609044115	3.70911854745543	2.40607322393916	5.35257302459457	1.93315320486179	2.45608634377859	4.83213556584056	0	3.84346550585671	0.906679429321542	0.926758531986465
TCGA.A1.A0SF.01A.11R.A144.07	5.86407571723329	4.24469525221518	4.24570625898081	8.4253859634931	5.79841668970205	7.43009854698851	8.17858206587024	2.97819963356626	6.84508592197289	6.97339545203475	2.07930682010045	7.83943591327404	3.27216345314878	5.10498656495273
TCGA.E9.A1R6.01A.11R.A14D.07	3.57132416400164	0.76520469797154	2.47893417274702	7.89748724505576	3.49057708423153	3.15534347896917	4.10164019053351	3.06957112991779	3.36482982488919	6.23224438710656	1.86813496359235	7.24998643423552	1.19894518256134	2.21682732573267
TCGA.D8.A1J8.01A.11R.A13Q.07	6.56275842377569	2.80346507184904	6.56559476552202	9.81335961626348	7.19137845077184	7.70946335871164	8.02411336919096	4.4579997475242	7.50918239630847	6.03372692664515	3.78252496920856	5.94696527045963	3.96714343769838	5.50371127169957
TCGA.D8.A1J9.01A.11R.A13Q.07	4.49217332580507	1.03402170563463	4.51068229852371	9.53144922322257	4.46021640107823	4.49182358292012	4.67933388570968	4.13427740828384	4.53292894543506	6.09839007964446	2.94971539054386	7.82290595818528	1.44259043813165	2.37470566087578
TCGA.D8.A1JA.01A.11R.A13Q.07	4.3588444041862	1.38959693620984	4.36877795152913	9.51877874542274	4.96834071207335	4.33554057381796	3.76464975973471	4.01338722514065	3.59975771548608	6.14141235369477	1.96595092863664	5.03340191919188	2.85569988155745	2.08756467495326
TCGA.D8.A1JC.01A.11R.A13Q.07	5.56316020012569	2.6210542729737	4.1836492153709	9.21552401510434	5.69502773425489	6.0309350600806	6.9394412023575	4.30378098550154	5.9183968636873	6.50404192733465	2.59151859840743	7.29059946351625	3.03033064521835	4.64117605984819
TCGA.D8.A1JT.01A.31R.A13Q.07	3.59635256316965	0.820167487045633	3.85168615963126	8.77615647052637	4.41111937719397	2.72928616210904	2.55135305701591	3.37943711729777	3.57668160351341	2.89209954292607	1.4484633689386	4.11809233418249	1.41656576134334	1.75804728183323
TCGA.E2.A1L6.01A.11R.A13Q.07	4.64913642381534	3.5055209686587	4.25438253217839	8.40821910034322	5.03692601425826	5.17751689189433	5.67104969730107	3.66869984366388	4.36855318526582	4.91490411000937	1.41384788210204	6.18791525359221	1.49445703014553	2.79104303893252
TCGA.EW.A1IY.01A.11R.A13Q.07	6.61682479073919	4.7388059851354	5.61654624834658	8.87263874542086	6.79242440892204	8.02314525055936	8.15672441387605	3.09180402629499	7.48414373960143	6.97370310550842	4.84770641705998	7.13601540652065	3.98842459702962	5.13521060452113
TCGA.EW.A1J1.01A.11R.A13Q.07	5.71779585450633	3.59214886041658	4.55528087021082	9.07837409900122	5.90231664426726	6.64485874359335	7.72318046615782	3.3210021041791	6.0423172978835	6.20832021016475	2.85931065013087	5.38491843348278	2.53499027758417	4.55197736018086
TCGA.A2.A1FX.01A.11R.A13Q.07	4.80141979709777	1.50192246422024	3.40826280204065	8.87963351565126	4.85634947981497	5.33320220432774	6.54338269140974	4.4673581745063	4.83277392978364	5.07591764074334	2.03945244755545	9.06585485353462	1.65215645531527	3.10138114235502
TCGA.A7.A13G.11A.51R.A13Q.07	4.23857057340334	1.38695728511086	9.06417633479318	9.74343283908131	4.77279531234779	3.62764404511067	3.41985855435592	3.58472725496034	4.89286857047044	1.96783261098949	1.27312356912634	7.62042789950465	1.63472399573125	3.31421796452016
TCGA.AO.A1KS.01A.11R.A13Q.07	4.72051118782485	2.22057094396355	5.63715783544121	9.07196833425559	4.98479300778972	5.86809289244485	5.27503773138708	3.47389951278114	4.5585558926588	6.01399591359461	1.60051653492203	6.91515539104797	1.90437794246231	2.65257827379065
TCGA.B6.A1KN.01A.11R.A13Q.07	4.60020181635709	2.719147397991	3.76779887088581	7.94624738130169	4.52244419972919	5.38518760190707	6.16984232304275	3.71823550392562	5.27297565209286	4.99022879342601	1.34293974594461	6.44443644764497	1.41186708290531	3.19548934087175
TCGA.BH.A1F2.01A.31R.A13Q.07	3.96653346916573	0.919428082487012	6.12996020842456	9.15730602860288	4.28261933749468	3.47438066798351	4.48791969551875	4.35056334979886	3.72799094587232	4.01549756939533	1.72746967168536	7.91698758304229	0.803825651351651	1.50299247018461
TCGA.BH.A1F5.01A.12R.A13Q.07	3.53099953564776	2.05089123045057	3.72692389975465	7.24126080327859	3.65879705474114	3.52685412923999	4.01614964413529	3.2377545641412	3.40795324127626	4.26179405674416	1.06203051589447	8.91394343300613	1.10067340684307	1.07409435357387
TCGA.BH.A1F8.01A.11R.A13Q.07	4.45937482829429	2.24902970293892	3.61611591822656	8.26804728446934	4.31986511745841	4.98221055477672	6.09998377317358	3.32398947268352	4.80040095167054	4.44386519956871	1.80461616211663	5.77539014316547	1.2644751117916	2.76277401312463
TCGA.AC.A23E.01A.11R.A157.07	4.0640039733798	0.975864439329167	5.51835231652056	9.94453202071401	4.18218393546592	3.94863538218728	3.71419908725408	4.78413595930233	3.73231169430681	4.34860777710757	1.67848374032763	7.83670944242403	0.863255134728805	0.939000845069513
TCGA.BH.A0W5.01A.11R.A109.07	6.95082585253772	8.27024573136705	4.65681888882522	9.13001253533807	6.66890286026596	8.85974975025722	7.46431676090874	3.80747177424504	6.87404810207283	7.76031809885762	3.60915480512123	8.40135018692527	3.02035277843556	6.34318038446328
TCGA.BH.A0WA.01A.11R.A109.07	4.93597402703387	2.19575951932108	4.35518731154518	8.39044650506466	5.05739847208483	5.5475317392033	6.42392488441253	3.55813270534824	5.48971039272794	6.16302768630779	1.85576811168335	4.44405213004856	2.16320316392305	4.09405023064685
TCGA.E9.A22B.01A.11R.A157.07	4.65265865635909	1.03880340552765	4.72807969212743	8.83754303852333	4.66692606854208	5.16210640798081	5.8880521198816	4.47415525886521	5.13637429499475	6.0843321932911	1.9826629610802	7.45050411032013	1.6076739971447	3.52857131887076
TCGA.E9.A22D.01A.11R.A157.07	8.16675692798416	5.89710571378154	6.70036385069423	10.0630458621041	8.55663892877893	9.2803882028042	10.7430145284762	3.97374373897854	9.62549036473361	8.16447405322916	5.90138300776107	8.24349364230282	5.94320616407798	7.80732658312669
TCGA.E9.A22E.01A.11R.A157.07	5.60708236396504	2.20235627618812	4.53567268502224	8.48153413584289	5.36345627811707	6.58932100288018	7.95192900566577	3.71685740478679	6.70437545371542	7.710410412931	2.71345674036167	7.75847317080546	3.34641164325778	4.93437024320377
TCGA.E9.A22G.01A.11R.A157.07	4.33253060630112	2.77375660657004	4.57050059795877	6.94231924295448	5.48463042690505	5.00196965699637	5.23250172100154	2.94623712835368	5.07707246960092	6.33696707757288	1.62931014660752	3.01739287571594	1.89493870502999	2.91272650004853
TCGA.E9.A22H.01A.11R.A157.07	5.21206683161296	2.84424419914523	3.26746359208423	8.49445403570864	5.28237828484006	5.81892369373561	6.85612489657548	3.59506142857431	5.60089536221065	5.88194353949796	2.60888441708894	6.99409424156979	2.5550690323793	4.05605455882279
TCGA.AR.A254.01A.21R.A169.07	6.28210445234052	3.95848902468999	7.09761852826815	11.1106109030403	6.15790440089541	6.96733104277456	7.15031249825003	4.81231202392606	6.55570416953072	6.47834089236155	2.75177129061345	5.64096299588824	3.42771371061791	4.82372898311577
TCGA.C8.A278.01A.11R.A169.07	6.36819146478365	6.2592237955465	7.30315798302117	10.1241518331147	6.45600555062151	7.06646305231392	7.21343770509917	4.42774047324845	6.5033116341153	8.01738413671286	3.05515438965509	8.77547263555815	2.73644769166525	5.12472928742186
TCGA.E9.A1QZ.01A.21R.A169.07	6.74268107362226	6.5585257923063	7.08080504130247	9.22686446635014	6.4503357627556	8.30429720462951	8.50109660989077	3.8700734441042	7.20785135529041	6.73877324014229	2.98017558911022	8.59491382602416	3.37791009095244	6.1838894123695
TCGA.D8.A1XM.01A.21R.A14M.07	5.95192949714111	4.24707339008165	7.31055145003745	10.1769356964997	6.10357215391336	6.81639342819824	7.52947878802494	4.35237375470919	6.06626082625148	7.08964326896658	2.06058139379971	8.70794520103075	2.26347143859725	4.8687509582927
TCGA.D8.A1XU.01A.11R.A14M.07	4.50037087164362	1.93594485544014	3.51497763426413	8.76151125425197	4.43789099188678	4.66418912992978	5.77133635228387	3.80871408773223	4.45851660047791	5.84492540762139	2.11929524304039	7.15323128882232	1.5193701940596	2.32555911322641
TCGA.D8.A1Y0.01A.11R.A14M.07	6.21648784246387	4.4381872108976	6.07805027825951	9.60002469314867	6.55541751787896	7.29768755374573	7.72240489121411	4.04394418885421	6.17664155936202	7.086792256554	2.71260597474455	8.39824229148654	3.40782814830938	4.99753178300875
TCGA.D8.A1Y1.01A.21R.A14M.07	4.3372478493942	1.01430841860747	3.91008310897309	9.61963642218808	4.75453961083009	4.68524456261506	4.40543719372666	4.26990188025923	4.28407842747274	5.72554485811044	1.87766737600093	5.83325461402941	0.957172410465252	2.39780296186249
TCGA.E9.A1R3.01A.31R.A14M.07	4.67170281884482	3.04447054343294	4.96269587587863	9.33749899031072	4.53445994069862	5.25683473381167	5.09127799771147	4.39116792751933	3.85735884227756	6.02743054745513	1.97330865973218	7.71501753384969	1.32719396476306	2.461790462903
TCGA.E9.A1N9.01A.11R.A14D.07	5.2307393006204	3.33396810377094	4.21576170151277	7.81992485985006	4.92953948852202	6.45982000273929	6.73793797342153	2.83626055066304	5.57728489049502	6.6730079599574	2.11829454950635	5.09088521915236	3.49010529151571	4.29582586064347
TCGA.E9.A1N9.11A.71R.A14D.07	4.71710710478775	2.99755418185199	6.88466782129754	7.94268183055405	5.2308127012318	4.83214314700755	6.18331293496057	3.17182963356363	5.42970376514114	4.08086228642775	1.70085104195434	6.65697349444342	1.5957766690411	3.97119404604657
TCGA.E9.A1NF.01A.11R.A14D.07	4.95972113063529	1.36856355793529	4.36726649830522	9.27635179940348	5.24632949654772	5.32464351523233	5.90555582532925	4.02738471444914	5.5535969141575	7.23587924694849	2.70419692110537	6.32517070199389	2.15725563117285	3.67399730572869
TCGA.E9.A1NF.11A.73R.A14D.07	5.30539129892737	1.09047581658178	10.396068474144	11.8914879588681	5.58045652775834	4.97780012305889	4.34117834824778	5.26709265027347	5.82842640057274	2.60031733501462	2.0402287834742	8.30066999911415	2.07028140109406	4.43577525614841
TCGA.E9.A1NH.01A.11R.A14D.07	4.51558862035054	2.5585882450946	3.31480317953215	8.16913538511912	4.44638153405238	5.2734191039302	6.17416108042837	3.78979221587737	4.91423813417107	5.62484077349808	1.65063277824348	6.60841294717906	0.859871890664412	2.56547532146496
TCGA.E9.A1NI.01A.11R.A14D.07	3.7158280496384	1.19048114780327	3.55470147743364	7.99712376277997	3.55112256545022	3.74155355843582	4.09245966056773	3.61705404604796	3.61991797489098	6.28437902231751	1.40507915324568	6.78450313284392	1.3319825331351	2.04554781397482
TCGA.E9.A1R2.01A.11R.A14D.07	5.29578672286871	3.58472581361714	4.50173237571496	8.05470614770331	5.30182537440388	6.24732511220174	6.96913173592866	3.06159271620914	5.66845655466871	6.58793199547953	2.34219614412105	6.11836185491466	2.59265396960362	4.66556331917026
TCGA.E9.A1R4.01A.21R.A14D.07	6.2233978545793	3.61045452853474	5.79447966788466	10.0189118830478	6.42910278520511	7.18409553308975	7.16992462524501	4.76975849952881	6.19020015860852	8.05035639759241	3.21773093670597	4.91916964746469	3.07687524859947	5.56977663759896
TCGA.A7.A0D9.11A.53R.A089.07	5.24078671504675	2.18584960323746	9.52770398115593	10.3882348359747	5.41044967827417	4.98782066451083	4.87638085171536	6.03167422882484	6.17663626605452	2.94497085922325	1.23757471476527	7.95073197430196	2.48660023831094	3.93136158198333
TCGA.A7.A0DB.11A.33R.A089.07	5.11669819609225	1.04974050993185	10.4477103993586	11.835408221467	5.43725818930177	4.15935261440813	3.95484788644151	5.29874145544502	6.15682919943582	2.21546116654742	1.95455619382676	8.27210279657083	1.62579836258936	4.59669069813961
TCGA.A7.A0DC.11A.41R.A089.07	4.343236270057	2.32809219476773	8.76741459755914	9.2089864371652	3.82585426673364	4.72011455769132	4.72973965134552	4.53129508690112	4.78123879410602	3.97968698607163	0.914980209666022	7.92111796334735	1.63408740713025	2.24119952133824
TCGA.BH.A0AY.11A.23R.A089.07	5.38625116057041	3.49175264545356	7.73012143578727	8.44044187833311	5.57272113103824	5.60851325712817	6.69368018945984	2.7189201189434	6.67137605353175	3.19205209860196	3.08451590049794	7.02938030443323	3.12631692624484	4.6388268549053
TCGA.BH.A0B3.11B.21R.A089.07	5.86570635525309	4.0334464685129	6.90817264646557	8.95613358446102	6.17913082316919	6.87793067081817	7.73469877786295	3.30148744578897	6.43355925827379	4.79037586778158	1.93442399303912	7.01890908290112	3.58001785432396	5.01158956123888
TCGA.BH.A0B8.11A.41R.A089.07	4.57097906319283	1.53207300412489	8.59925159180794	9.51685178037727	5.23013775260745	4.17957195251355	4.31010242619086	3.09264419564665	5.40007647467615	2.41353992617347	1.47537046174401	6.6830983639048	2.19942251367583	4.36200691766824
TCGA.BH.A0BC.11A.22R.A089.07	5.12804221017281	2.36569129716168	8.19723952028667	8.82744352443084	4.79166738524051	5.19910512553977	7.01121535488993	4.11255841202009	5.79930541628169	2.89681433190821	1.88963331217638	8.17308165329201	2.37796962330283	4.72986813859204
TCGA.BH.A0BJ.11A.23R.A089.07	4.69212890635746	1.84497865527419	6.04090492843936	7.67209859742466	5.00179230058459	5.29142153408697	6.91271620480003	2.90577424786767	5.26870150074034	4.2705812671587	1.40962778940944	7.36465257939275	2.6326122374869	3.43348028644335
TCGA.BH.A0BM.11A.12R.A089.07	4.48590621650381	2.27227053421935	4.46626205965238	6.3631285071876	4.88212176652991	5.92659773122966	6.95501488061672	2.70775745170356	4.79554335684362	4.44523009564108	1.23855511266535	3.34739887118486	1.94513454407223	3.36106648879432
TCGA.BH.A0BV.11A.31R.A089.07	3.98014136129682	2.12542119235132	6.38195024098243	7.5153283611005	4.19759057119794	3.5796989748187	5.82332566120153	3.09927493922763	4.24842907482725	4.76805196136192	1.08066570258953	6.71920280514262	1.59808100341166	2.31458052541172
TCGA.BH.A0C0.11A.21R.A089.07	4.80441370712763	3.89000006516994	4.89986263765019	7.06528703750922	5.23532146424127	5.28273572019529	6.60119873925638	2.85662451522429	5.36225171530094	4.66769914760599	1.33640772651257	5.21492172330347	2.4084721633054	3.60194605499644
TCGA.BH.A0DH.11A.31R.A089.07	5.20635433666084	2.25848102385173	7.04603516989081	7.67729009394391	5.57999942500908	5.48858741856036	7.13864847986309	3.00886424190713	6.77991876728741	4.64898306368977	2.50099768521917	7.45019673197675	2.87584888004622	5.43966635127749
TCGA.BH.A0DK.11A.13R.A089.07	3.93318384039655	1.71519463189548	4.47293466582875	7.55887171219097	4.45336486429218	4.05795995653927	5.05076381023503	2.90066384465263	3.91667998469466	4.68075755045177	0.817870292892834	6.6881553124496	1.83972393904061	2.64309424562217
TCGA.BH.A0DP.11A.12R.A089.07	4.52675399069185	2.11750539332795	5.06173896334394	7.67795752026186	5.27601020300698	5.2525566095131	5.91411011724776	3.20001561003429	5.10047632779696	4.86241171542654	0.836189374119667	7.60842582566869	1.91454654388195	3.6477980134474
TCGA.BH.A0DQ.11A.12R.A089.07	5.23383587634823	4.40451514315748	5.3164542377543	7.740161275959	5.48085821422701	5.91654028388527	6.68346229242394	3.17401573617744	5.37213186415217	4.74843439690919	1.54642780750263	7.2294133064036	2.97755164586788	4.50840329738742
TCGA.A2.A0YK.01A.22R.A109.07	7.27461063557059	7.47276115028379	6.48338586542223	9.39670052246928	7.4688438615885	8.63468618680379	9.29516767749942	4.44081198930001	7.37780847179414	7.443000705035	3.35317201679057	8.09266123771257	3.83067581461991	6.50687799990119
TCGA.AN.A0XN.01A.21R.A109.07	4.85352557652466	1.26216602760505	4.99840380474703	9.99258344267546	4.43090054031212	5.42432542976597	5.49950862161399	4.75722672052068	5.08103040400857	6.25516645748507	2.0350011825578	6.23757547245468	1.26649038704296	3.08270258933025
TCGA.AN.A0XT.01A.11R.A109.07	3.82461668984212	3.13564386763757	3.20486643096623	6.23681381267291	4.30266578746257	4.15362517562002	4.89073438160656	2.56573517309742	3.76605074712904	3.8770374506987	1.16515943500203	8.74404783467564	1.32300210029359	2.81551394907077
TCGA.AN.A0XU.01A.11R.A109.07	5.99244073047018	3.66527388295477	5.45205173527459	8.81005142155186	6.01092364662346	6.06207529180687	8.23376430162321	3.71823887680315	7.06390879035629	4.52433954726895	3.9535111260761	3.74268282506249	3.33121000811258	5.26904437069872
TCGA.AN.A0XV.01A.11R.A109.07	5.31581662145719	4.4335395610622	5.7709657555297	8.01984388212911	5.56781922445578	6.44652621343943	6.47942224887316	2.38642217940575	5.6518935722611	6.1463415940897	2.76701412296907	8.17372160189523	2.83763533145622	3.86772846917294
TCGA.AN.A0XW.01A.11R.A109.07	6.72300805657807	3.6816351311581	6.55797501652736	9.67362007560126	6.94683559477126	7.59657193405602	8.02125704102294	3.99693473250798	7.59224343891493	7.90084568049281	4.63109233479056	8.37180405054901	4.54237191637306	5.9100730345061
TCGA.AR.A0TU.01A.31R.A109.07	5.80614218645514	2.53681327462369	7.63873086424745	9.12567820860032	6.39753010961791	6.57687713207145	7.25901818614684	3.17113703527952	7.05364121790482	6.17168321609016	3.05348427338706	2.9697780417844	3.47831487640841	5.37092798120779
TCGA.AR.A0U0.01A.11R.A109.07	6.92106326462403	4.68393927704883	6.25953049282284	9.9868745648099	7.36378007188497	7.55357391603874	8.28015564295561	4.06901792595818	8.09993150680036	7.25087822214726	4.71620411093621	5.37595970823309	4.25233318009139	6.15093939007621
TCGA.E9.A1N3.01A.12R.A157.07	3.37183657903776	2.24712494016706	4.13674869166386	7.56132122355312	3.27655645751265	2.90828285781817	4.09303972169905	3.44547647947433	3.10592441689048	4.64360225310045	0.853313893144616	7.69729743387761	0.629523590802151	0.884636991416761
TCGA.E9.A1RB.01A.11R.A157.07	3.98064676728364	0.902704022139362	3.30526644287385	8.28083139819808	4.19310510609551	4.16820133180772	4.28294514037226	3.8793869254157	4.26629924582476	5.87868120669433	1.50514577248996	6.1330588379051	1.39821171982982	2.57114282906173
TCGA.E9.A1RB.11A.33R.A157.07	6.37936907385145	4.89245624243343	8.45584002162218	9.77250893309898	5.96054221011872	6.78548766373466	6.92452120902136	6.88165367157525	6.82527384476751	4.08167196810766	2.82079188294149	7.80943840355866	2.80768466824743	5.51295690019708
TCGA.E9.A1RC.01A.11R.A157.07	2.88030740106033	1.18105371250016	2.98169552292362	7.95778567311961	3.86546795846002	1.47577657903657	2.34488057718874	3.23785334243204	1.89293041110391	2.80622093039896	1.25738014820018	4.09830010547754	0.49439369035802	0.802400040114839
TCGA.E9.A1RC.11A.33R.A157.07	5.33107021123805	1.62242537969841	9.29842856464293	10.0244114601167	5.48289327748625	4.47708381987729	4.33025427453057	4.98842369358629	6.75119409466147	2.47370899618688	2.75406935331601	7.23234767638396	3.11373285530598	5.30200824940799
TCGA.E9.A1RD.01A.11R.A157.07	4.0082815389903	1.19435120358074	2.75265022112938	8.14597841573264	4.24139389936484	4.01257259228266	4.45562290602997	3.4899514026033	4.24485648438976	5.41383776031549	1.76558297962409	8.15743647449397	1.36850644248477	2.49341677124567
TCGA.E9.A1RD.11A.33R.A157.07	5.36134111199842	2.03738795832854	9.58461417188814	10.2583765266878	5.82414714899561	5.51340841943174	6.15114166624954	3.77305404869237	6.2787563719837	2.66809642634801	1.76223588048282	9.24789224102816	2.57725396285358	4.87219836597393
TCGA.E9.A1RE.01A.11R.A157.07	4.18667625966147	2.53991017904797	3.28708957013355	7.46730454027014	3.90831027425345	4.91380087037972	5.5216659485704	3.06993285164388	4.27784833599942	5.05612827932453	1.5863890826268	8.69593980055289	1.27747712445605	2.83309248347121
TCGA.E9.A1RF.01A.11R.A157.07	5.97342086154783	2.78864669262275	6.49661950639765	9.6058598453024	6.0926445453918	6.99197590131242	7.99729587947162	4.03950978728345	7.17658614272566	7.18753518239111	2.19103952013846	4.70793946048708	3.3382348800145	5.44841534705879
TCGA.E9.A1RF.11A.32R.A157.07	5.11695069790987	1.71589499394521	10.0619350061739	10.6430015086975	5.30230670908365	5.33713525594836	5.45031117850233	4.16496612468035	5.87977057435671	2.65923957221832	1.51041732578358	7.5211610455838	2.03878433843246	4.22160645373214
TCGA.E9.A226.01A.21R.A157.07	3.34937532714473	1.05490253260976	2.29084089620483	7.25693397533709	4.18354993571254	3.7923987654866	3.08536517373685	2.40839253864738	1.96819412520084	4.95555459642976	1.32387933258493	6.22351366087551	1.22669013705513	2.29051287386569
TCGA.E9.A227.01A.11R.A157.07	6.05494060468172	4.02668232315423	6.83694475296121	8.84585341475849	6.2158551070645	7.25195207202723	7.95858493901058	3.68136965825512	7.35397751451829	5.49524744842341	2.05931195562119	7.18513427062744	3.49942675211666	5.31816858685893
TCGA.E9.A228.01A.31R.A157.07	3.80532271873902	0.551298587844295	3.81952873406499	9.90002323755915	3.98923045477905	3.4601122339761	4.87911643234583	3.33161368583335	3.09867377975243	4.43281913843951	1.15816326283844	7.44541264313846	0.672575021476967	1.72465027173297
TCGA.E9.A229.01A.31R.A157.07	5.31024556310364	3.08444757121374	3.81522920005336	9.65306623247343	5.3289469480727	6.0867138549496	6.20471447870682	4.2959290889477	5.00440038133713	6.86925205906949	2.46178275101287	7.96922874859003	2.09955985772248	3.79900439018324
TCGA.E9.A22A.01A.11R.A157.07	6.20110813468661	3.15749345839824	5.57975981393049	9.23616585405523	6.42377258294232	7.47124349084485	8.04490661143334	5.24576084269038	7.19256543892022	8.39782905401195	3.02202212171981	9.25298877122382	2.73390487145934	5.36169818772037
TCGA.AR.A24W.01A.11R.A169.07	4.41066730868668	2.8281365147708	4.79373223140437	7.48761855824135	4.85704447208349	4.88932078181901	6.26951047556121	3.56821464380379	4.37457283188321	3.64408700251674	1.40945478474167	8.44839017582872	1.38984826145653	2.4348016741861
TCGA.AR.A24X.01A.11R.A169.07	4.8666300593118	3.9057166192611	3.93784119590426	7.65237133725418	4.92976865413595	6.16641597662252	6.43312245640139	3.66988589879295	4.45954925199074	5.11050105792285	1.75670268779475	5.85416669797311	1.03187179058193	3.62023449069385
TCGA.AR.A24Z.01A.11R.A169.07	4.20515681317235	1.04487224298522	4.25397471821931	8.95868226498474	4.85965846260233	4.38249291186787	4.77469202452136	3.3105115239341	3.9166191211894	5.04797455136936	1.57524525564076	2.58325603842974	1.32249573083896	2.74906223073857
TCGA.AR.A250.01A.31R.A169.07	5.19308031630304	2.68144853151495	5.01499789287378	9.61996466976699	5.19866299280607	6.11608011140245	6.18477671442636	3.90536587161127	5.16870507544692	7.85030062318991	2.47414003096955	8.79721415354913	1.78226655345745	3.52176687983603
TCGA.AR.A251.01A.12R.A169.07	5.4351530059952	3.36945487040021	6.73294609726643	9.47260865306361	5.70738051551245	5.72490850739877	7.88831288995996	3.98465618460164	5.1738983917021	6.44999378818002	2.47700392831471	5.4465382656139	2.4080129574046	3.491057791892
TCGA.AR.A252.01A.11R.A169.07	7.85140637487825	6.63063448333798	8.38411695325788	10.6838509142212	7.96704218737367	9.21578182059451	9.18860732269158	4.12482611988427	8.48429115613939	8.02593905343388	4.81620913745402	6.2490597582987	5.32446093011135	6.9674925779533
TCGA.AR.A255.01A.11R.A169.07	5.77098199536355	3.72723283756402	5.60190385157655	9.55059894884414	6.01140082180603	6.57481652869219	7.13644176672685	4.16580584552444	5.74138400494193	7.03195202449652	2.31540293113594	8.13358164774025	2.69961575283396	4.75866561779224
TCGA.AR.A256.01A.11R.A169.07	4.23145979338726	1.14109026882423	4.60548808043056	8.70763739075117	4.13463610266114	4.54652527080518	6.78306758303701	3.61946983378755	3.48855824708592	6.47670246683737	1.52349595374794	2.41351370285577	0.99797882446198	1.87298631489485
TCGA.AR.A0U2.01A.11R.A109.07	5.80338700088985	2.81571438609748	4.88537134970162	9.30910490320966	5.423550293427	6.51964586204981	7.79701240250357	3.05532556478431	6.3245053400394	6.39930783568438	3.16619359729333	5.78600939279056	3.66142043961648	5.41120928279036
TCGA.AR.A0U3.01A.11R.A109.07	4.4464779867103	2.2510310332124	3.95691427925023	8.21222624391198	4.31205626951991	5.4307809713745	5.30374289317298	3.06365893928101	3.88788064138179	6.5599276762026	1.48136635691624	6.56161805751676	1.87969991732771	3.6333149530494
TCGA.B6.A0WT.01A.11R.A109.07	4.01417182393822	2.7323998799341	2.76447471864512	7.46122558318362	3.88027220104343	4.3719892661141	5.00843588059087	3.2086911916987	3.41515798459949	6.27255140846851	2.22306632756357	8.93008903495139	1.19503444565002	1.8015725694636
TCGA.B6.A0WV.01A.11R.A109.07	2.54562955489126	0.26787658352465	2.7830472283581	5.84550322482393	2.74342304573828	2.4790352556738	4.50180083788471	2.3001659679481	2.33035648718322	4.49661573802969	0.954914496371618	3.94845255841065	0.673657179733658	0
TCGA.B6.A0WW.01A.11R.A109.07	3.95087673794374	0.902991670877763	3.03064523799639	7.42071420516265	3.93455970659423	4.40708229705243	4.91109949772096	3.12034160244158	3.55157549438778	5.08763256009541	1.9783065504441	7.37638110013821	2.14853079054956	3.25064329687475
TCGA.B6.A0X1.01A.11R.A109.07	6.0407869816647	2.73614813739017	3.7629058335417	9.58246736935764	6.91365364062952	6.26729186841204	7.99252116256479	4.15914675889348	6.85467123460539	6.31986537043777	3.18760226566001	4.64259489675059	3.19235638278143	5.64153735901916
TCGA.B6.A0X4.01A.11R.A109.07	2.26429255423238	0.589352500679888	1.54691327197406	5.56483574603203	2.60383617501121	1.28058922794827	1.51443816963888	2.01906690947168	1.93401445887673	2.92371967874939	0.763276804237744	5.30239967922902	0.865043954406073	1.47040671081933
TCGA.B6.A0X5.01A.21R.A109.07	2.94285319918923	1.1637710163872	1.90879022657818	7.35464378617173	3.13862221764191	2.61253116529486	3.333404780554	2.25020681172695	2.66787885421641	2.64899456426205	0.902722251963622	6.08700335540743	1.69629314858112	0.553262190272433
TCGA.D8.A1XL.01A.11R.A14M.07	6.5893377131572	5.59313905089206	6.11256155582578	9.54895848465369	6.75650725177713	7.44446172915455	8.14529912643771	4.35193460854953	7.25546867686002	7.2793403550985	3.49045146968001	4.89949743574068	3.67588041230991	6.17506744902701
TCGA.D8.A1XO.01A.11R.A14M.07	5.02281710198206	2.70510406128711	3.35031070636329	8.5615222058266	4.95250035904365	5.87729511901865	6.49028593654697	4.38807650959202	4.79483269704875	6.21003617467373	2.25973663928023	7.17751914026907	1.38028385140157	3.42735139930424
TCGA.D8.A1XQ.01A.11R.A14M.07	6.09754051927263	4.83160904273431	7.2320636167766	10.0969760326438	6.25945506355166	6.87915184203156	6.74603303096984	4.29572993317499	6.22732426639189	7.02203817504365	2.69751614477261	4.97267805456096	2.77719243274589	5.39973507049447
TCGA.D8.A1XR.01A.11R.A14M.07	3.39520654550914	0.83364082179223	3.979448818417	7.50572517758432	4.08972698055043	3.58038137019905	4.34420821642239	2.68650909973846	3.25019859239546	3.40947240367507	1.19966428203065	7.62250658937644	0.497305738228143	1.00007213294874
TCGA.D8.A1XS.01A.11R.A14M.07	4.91917479833572	2.59044330707498	3.42004662678863	8.95695247854888	4.88375366460472	5.62331458304304	5.87722955435603	3.17708339160841	5.12443596549962	6.17036175132506	2.51149113483657	8.10079617322425	1.97856603102192	3.48922178722254
TCGA.D8.A1XT.01A.11R.A14M.07	5.03186509086545	2.17999851168002	4.18276505796901	9.90710795338602	5.59295965797415	5.20067657964049	5.34044543730019	4.62105662071785	4.83163473045369	6.24404980961048	1.94194769823597	3.97783484554711	2.18836239485547	3.74789220087971
TCGA.D8.A1XV.01A.11R.A14M.07	3.03224835171974	0.650032050999293	2.77753797990093	7.90918540457676	3.43062772271964	3.17411619945809	2.34225820426988	2.22782872842228	2.49519000742991	3.92784905823806	0.856656765129432	5.3138764658312	0.540424070070197	1.61390877879666
TCGA.D8.A1XW.01A.11R.A14M.07	5.48693177747803	2.35764046511107	4.67601835540572	10.1159932888591	6.50171731835002	6.05139675381339	6.36012149069215	3.84750038432448	5.13455638921418	6.79268359272887	1.86171603277054	3.0183413644076	2.3764887746498	4.31905427135225
TCGA.D8.A27G.01A.11R.A16F.07	5.83073363523754	3.75435551394715	5.49210158137136	9.06264812277738	6.1561474298276	7.02592645632493	7.85984122219035	3.82732914041446	6.14922578804669	6.34738396314425	1.95657389740578	8.14822643484618	3.02049469116049	4.67826350032492
TCGA.D8.A27H.01A.11R.A16F.07	4.23963121157782	2.42420079596107	3.34920046454037	8.31138348212917	4.73247477833135	4.66235821852416	5.17956196711005	3.15845399214573	3.85862401563113	5.36548258376037	1.67827795591964	6.44389663436289	1.10755937505672	2.61722794517901
TCGA.D8.A27I.01A.11R.A16F.07	6.06802711430705	5.29703756922258	6.38626963196767	9.27902197267513	6.09923767122966	7.11592621980816	7.02071449666077	4.25635367563145	6.39458787948441	5.68367680657489	2.83115763222682	8.97217882454876	3.03086686643447	4.82768186046996
TCGA.D8.A27K.01A.11R.A16F.07	5.57646673520834	5.05549930182173	3.92144756090528	8.43631594801246	5.56495243144542	6.62821988624606	6.73097779053707	4.03347977015071	5.59073600470073	5.90156444491197	2.24411346057204	6.58781585521184	2.05009803388193	4.33714017995587
TCGA.D8.A27L.01A.11R.A16F.07	5.65119970898691	4.3888128502939	5.85400559490051	9.1348547418884	5.50003680278385	6.44486589863917	7.00513086589664	3.94413827776425	5.74667455196924	7.31527910456632	2.90102589710741	9.48733816100286	2.53791931020594	4.15287295659984
TCGA.D8.A27M.01A.11R.A16F.07	7.01074838095376	7.52058349956019	6.7367935820064	10.146949070052	7.01935846491886	7.58373644570634	7.83520454808552	4.32289539782152	7.1742619243241	8.17545723515955	3.67592000833048	6.07049765166221	3.91044757826487	6.08343252208832
TCGA.D8.A27N.01A.11R.A16F.07	5.38235582105773	3.19718164804433	5.68899971343743	10.0025080267263	5.8604571088946	5.81614953609804	6.69163843609963	3.9625244089464	5.68178266977428	5.50007542471814	2.08564751519721	8.4050276377459	1.7933846800439	4.02041330254419
TCGA.D8.A27P.01A.11R.A16F.07	3.84367623029573	1.76381332778456	2.70983395219851	7.14385228766297	4.52115619774326	4.02607077341301	4.86467200435814	2.98581078149855	3.94841618746104	4.09053166680504	1.1825213984251	6.93049976215008	1.2916839172221	2.30454024586742
TCGA.D8.A1XY.01A.11R.A14M.07	3.87565463094303	0.764106766464204	4.49148144133473	9.09585231067905	4.09513701860618	3.42423421572448	4.63388065336988	3.29825525094951	3.33962860770409	5.61929561810502	1.48991309691016	7.69736389029547	0.48797680911285	2.72639529165045
TCGA.D8.A1XZ.01A.11R.A14M.07	5.44231815767075	4.17322796255464	4.21184636891034	8.85890883309751	5.39512217438113	6.13519393756052	6.38616044754074	3.6508226893462	5.22417566000036	6.5158165105422	3.15770649769763	6.75364085901589	2.70697177754048	4.03730314398102
TCGA.E2.A1LG.01A.21R.A14M.07	4.56476397139812	3.44739036066987	2.56654863911784	6.73961343905967	4.81055036814753	5.26748371580862	6.93711982238735	2.17877071516467	5.05887978478483	4.7783925818879	1.35597372366807	0.542068967415526	2.68976021564435	3.16756667304929
TCGA.E9.A1N4.01A.11R.A14M.07	5.93336430322807	4.19538999153814	5.04735538153166	11.5531081083246	5.46226858191996	6.40549414265415	6.56806700713248	3.73446321933287	5.89818680653346	5.25236267123282	2.2948321909865	8.50090038267642	2.45375821386263	4.53637000955527
TCGA.E9.A1N4.11A.33R.A14M.07	5.28750091600922	2.98353977256592	4.0296877044705	7.9501927462346	5.35145028909431	6.2046651244266	7.84233750796612	2.85684286892279	6.02809371871774	3.32103334656136	1.38819765932026	6.16688911659503	2.84801481529399	4.52228805860953
TCGA.E9.A1NE.01A.21R.A14M.07	7.89130395276754	6.32130057485381	6.59610174261303	9.97481572381781	7.83026627078152	8.92029639713553	9.90565786494297	4.49038683692963	8.45728821551586	7.82917091761728	5.65821190589339	7.79263828296412	5.63121405333816	7.0069689410175
TCGA.E9.A1NG.01A.21R.A14M.07	4.82749661914708	1.74823686861245	7.45205993385883	10.1016912405452	4.9632567644672	5.06547178405716	4.61265991496747	4.84077557713016	4.95677358925083	6.85551760572808	2.26345462359448	7.65390090735135	1.51441613718151	2.55387653702916
TCGA.E9.A1NG.11A.52R.A14M.07	5.16294823936452	1.95210328601733	10.2376547886301	10.6510740517497	5.44249926444736	5.08730425113501	5.85886321822429	4.67458373102774	5.85401893451531	2.8734785645229	1.33017997177193	7.89641495451698	2.42363240402801	3.43815975549151
TCGA.EW.A2FW.01A.11R.A17B.07	3.96297052790031	1.12266716336977	3.73966905582945	7.85669457016641	3.99709991784071	4.78948143666496	5.47446397803185	2.51207286642375	4.37092463226299	3.942664631646	1.52480301266179	7.44598436232354	0.924851332040111	3.07778988864367
TCGA.AC.A2FB.01A.11R.A17B.07	7.43280729542531	6.69993314662361	5.68789676829962	9.57224668330432	7.4149096805606	8.8892901594311	9.3640375233859	5.16908261860332	8.13912932071188	8.26222642067675	3.46334653003185	10.2954534596477	4.21400630360982	6.78883315653346
TCGA.AC.A2FB.11A.13R.A17B.07	5.76968177268258	3.43759609065416	8.72465751944783	9.76336070464301	6.26795080004752	6.27750178666686	6.87516324161665	4.53727383458397	6.75043139358826	3.61807416958571	2.21915541996153	8.98927110807197	2.6861095895475	4.61195726650154
TCGA.AC.A2FF.01A.11R.A17B.07	6.45644914522453	5.65865252279151	6.66206189102616	9.63520541193304	6.5480904154236	7.59216469867965	7.93308826663172	4.10851733673682	6.42846968670368	7.15436953833865	3.14559302623704	8.95683627368198	3.41487694380399	5.48543648804219
TCGA.AC.A2FF.11A.13R.A17B.07	5.92125756356924	5.22863719663974	5.92015153899326	9.44347517001424	6.3176453509399	6.55706303823614	7.178956850583	3.58743169548461	5.98234459122362	5.45985125070567	2.6937025855801	6.94728126893633	3.06058427577414	4.72409906130548
TCGA.AC.A2FG.01A.11R.A17B.07	4.64530691710507	3.18701759851854	4.84401091876177	8.12768183507428	4.90416648545555	5.29941584548157	6.14489308427189	2.82858270006888	4.70107988218031	4.12235797489816	1.00337337663637	8.16695442041844	2.3485014938945	3.53909675837395
TCGA.D8.A27V.01A.12R.A17B.07	4.68921828178874	1.69499312450539	3.72042718058801	8.20655241988123	5.32558743724629	5.78082361773959	6.15695470360698	2.61849842887679	5.09732552045315	5.44870606846065	1.97587029980683	6.40040236135952	1.82715937285288	3.3837595803264
TCGA.EW.A2FS.01A.11R.A17B.07	5.64118814787129	6.19676220527697	4.46225683204797	7.36183411426157	5.7655859079627	6.66941552577181	7.10861561964762	2.67094051429296	6.38351410940612	5.62822825371966	2.34891526905666	5.9399632878143	3.25071955981149	4.71222157760101
TCGA.EW.A2FV.01A.11R.A17B.07	5.8757797885532	4.35797454924986	5.73429031189618	9.0338937989967	5.9025141542127	6.74256448952818	7.24343909463671	3.18991587414965	6.46835527448008	6.28275855646504	2.78446609947871	7.33993447623212	3.9665242662645	4.55394409920394
TCGA.A2.A259.01A.11R.A16F.07	5.61194360692312	5.41767256896222	6.34012376684277	8.83674485896901	5.27312982100852	6.59356682760002	5.51880359916572	5.32646190275423	5.29510319322014	6.67850577548364	1.97083325633928	10.1723031929247	2.38990724369817	4.12810364707479
TCGA.A2.A25A.01A.12R.A16F.07	5.89036585906055	3.91245541692285	5.75899512671036	8.75660084354672	6.10371669284305	6.82740451415321	7.63803075434471	3.82609374541016	6.36451277612155	5.57037792123797	2.39979055456993	9.08883539264849	3.52138826454656	4.97012660313407
TCGA.A2.A25D.01A.12R.A16F.07	6.67990557396724	5.65463520993678	6.11159523650437	9.37132086331532	6.69676940268273	8.13667232014337	8.53623694914027	4.36936119465679	7.25134640742153	7.90706430967753	3.02277152488348	8.41486091754294	3.74234406485517	5.84196054307878
TCGA.BH.A28Q.01A.11R.A16F.07	4.71078323713142	2.91003312841964	3.98057363195972	8.25196294109429	4.68115322102551	5.46539826363967	5.83479727113944	3.79391038767842	4.51237095023812	4.30838271992705	1.69002485441203	6.64028381787486	1.54600217996624	3.50488729807259
TCGA.C8.A26V.01A.11R.A16F.07	4.61645999434032	0.872569571019895	3.82350268924485	8.03227933436972	5.01986457211206	4.62772416457628	5.79430484789811	2.89039661920226	5.26162698668964	6.22090838748059	3.24884116691447	3.53088820613079	2.88092622898303	3.27588610822048
TCGA.C8.A26W.01A.11R.A16F.07	6.02659631330296	5.02931815238703	4.16688517312038	8.61703484493397	6.25671035291098	7.18968564101364	8.1943854423398	3.78703515478788	6.44945405663435	6.76776469097588	2.8005553207152	6.26154799536024	2.7426376480938	4.80719518626397
TCGA.E9.A1R5.01A.11R.A14M.07	3.74351360292289	1.76658180002106	3.77890779666861	7.56232224604135	3.48690512881789	3.86166893867727	4.16473959927367	3.47754174096947	3.59561059421568	4.8874570335516	1.84260230893097	6.69090747352383	0.645614690225277	2.64341754380473
TCGA.E9.A1R7.01A.11R.A14M.07	3.49051463820466	1.72940798322935	3.76332513087394	6.86118412555487	3.56959075097978	3.86289400518543	4.70549065064562	2.63384068648033	3.42558209961324	3.67467532235016	0.647087214163906	3.87638583369089	0.747739771437595	2.38471296242205
TCGA.E9.A1R7.11A.42R.A14M.07	5.3361159487683	2.71097800597878	9.80654250026213	10.7638788545799	5.61412337875833	5.35075381172589	5.53432144436696	4.34301153100679	5.97451932654217	2.35219353774503	1.50205806060933	7.25236143505037	2.34724493080534	4.26332742350537
TCGA.EW.A1PH.01A.11R.A14M.07	5.19249357927012	4.17027980539401	4.99758012428599	7.786288598767	5.25168556231065	5.83156080433989	7.43145279677766	3.54760670690821	5.71655974373038	6.54939347998415	1.93457237260467	3.90668307494737	2.00359819627066	4.27588610822048
TCGA.C8.A26Z.01A.11R.A16F.07	3.65432489617655	2.11032398166972	2.15090556858558	7.35369846153343	3.4597261208951	3.63468048876672	4.53684771150953	3.46215904420499	3.51484004666091	3.58391616747486	1.16189317012492	7.15930114106172	1.29809300732069	2.10245657665073
TCGA.C8.A273.01A.11R.A16F.07	4.05949435215544	1.53011702468943	3.29769322793185	8.44751522078938	4.19042061715288	4.32302903896996	4.56685437185781	3.6614212523526	4.59187815648732	5.60303876289329	1.82049784522294	7.25999732474177	1.3144049071228	2.079395179282
TCGA.C8.A274.01A.11R.A16F.07	3.71460868207662	0.598118103801404	1.96382732324086	7.53977808206847	3.55398897762401	3.88103605587181	4.63780342362211	4.29611828739896	3.54049067478127	5.81401969708119	1.61250498649559	5.33557247947707	0.687420366368952	2.11069731654493
TCGA.C8.A275.01A.21R.A16F.07	6.82735109234635	6.04180843929238	6.28433752074241	10.0356463291941	6.9569161396925	7.62847280100328	7.56969033143865	4.35650940611481	7.44251466763435	7.88150066738643	3.81246935512493	6.3855323239694	4.27936541326407	5.859860249002
TCGA.D8.A27E.01A.11R.A16F.07	4.46637341972652	1.28811050856824	4.12780462071226	8.36574555394166	4.55388610915826	4.70832857597225	5.69373634646807	3.79525043999851	4.93363534862154	5.45111547859145	1.92244294939165	7.86898493843134	1.49449899729197	3.13336624310422
TCGA.D8.A27F.01A.11R.A16F.07	4.35692614663035	2.80065104236817	5.97141795562055	8.9017402299265	4.57408370118913	4.09717452517073	3.93585407778317	4.73371580564748	4.47008338360617	5.69823515025875	2.00505389788751	5.8209091887658	1.39488572860117	1.66266125547509
TCGA.AC.A2B8.01A.11R.A17B.07	5.69466463560074	2.35396067334598	5.95524960733809	9.80693288995713	5.77272936042469	6.47081062956207	7.37451695678375	4.97589718338319	6.01657485256966	6.02211032447534	2.14919343213836	8.62133653964678	2.31462117021196	4.77899700616954
TCGA.AC.A23H.01A.11R.A157.07	3.64566462896268	1.26253057468772	2.02585190659665	8.13999959906092	3.8025565359056	3.44993773256645	4.26133193451642	3.32699950395551	3.58209225044556	6.41023424189565	1.84132368234893	5.09784141918929	0.34983086564079	1.75719396954664
TCGA.AC.A23H.11A.12R.A157.07	5.37088062250947	2.76308980956581	8.37277328472022	9.19949830869363	5.55383311791605	5.40485142223697	6.80675599674746	4.01072201470075	6.25443195555099	3.67249323190543	2.59946706521421	9.04016250824952	2.59633798027044	4.34496338835733
TCGA.B6.A1KC.01B.11R.A157.07	3.47693467202797	0.257335072137996	5.22451348781322	8.51881390823565	3.20951553691223	3.11119264473549	5.48182851000054	3.35397985518366	2.66160873313771	4.09586536109799	1.36608526734985	8.12037837821799	0.459742976812866	1.38509966247936
TCGA.BH.A204.01A.11R.A157.07	3.13757504069995	0.428459292972394	2.66929980283367	8.60563205048484	3.00050739984288	2.15064126620847	4.14199264386244	3.20678187157626	2.30511061174868	1.11249997620072	0.964200550630326	5.54627023567435	0.249773241524693	0.932061171343424
TCGA.BH.A204.11A.53R.A157.07	4.27945408647581	2.1169994886006	8.51246436412004	9.06197871468001	5.2815381383615	4.14347181478042	4.02014212418237	2.80895651099243	5.12643263754874	2.1751732656638	1.35133269385139	7.65711468581472	1.37046346347594	3.30706416225537
TCGA.BH.A208.01A.11R.A157.07	4.80957316714124	2.86088454355944	4.28671389134228	8.50863819248472	4.73180122902393	5.46816463536159	6.32751436227454	3.11966999461928	5.4941920274517	6.92171837715603	1.72662405126538	7.29971863280152	2.38908738122515	3.14469902515414
TCGA.BH.A208.11A.51R.A157.07	4.8185592439646	3.99175130330446	4.86798748796093	7.37074197016677	5.16685167458233	5.23494886685302	6.87762903337426	3.08312792643731	5.11554088394218	3.91657218399213	1.23337131182092	5.89234596158242	2.36102216469153	3.40349951672017
TCGA.BH.A203.01A.12R.A169.07	5.66037059943604	4.79401986733551	5.3539300032715	8.79402887749478	5.57123182026498	6.50612235762414	6.98929275960828	3.69027844840628	5.99260616535766	7.58346793634888	2.53411476353935	6.36765637742653	2.40424931130657	4.94272092498371
TCGA.BH.A203.11A.42R.A169.07	4.8091622297926	2.95536450779679	6.76147608132515	7.78332696929455	5.21953584601647	5.23919413200224	6.16155791355416	2.55618092705508	5.60838668332752	3.54690680374962	1.39374689894373	4.60865879766939	2.24356769801856	4.37890692302201
TCGA.C8.A27A.01A.11R.A169.07	3.99612031410965	2.56957285431088	3.50344516243757	7.7335471491688	4.36455481396782	4.1317881002927	5.49088361543667	3.53194146862902	3.23195055742206	5.48877527213932	1.50108399489097	5.50513876737134	0.731921532205992	2.268284666521
TCGA.C8.A27B.01A.11R.A169.07	6.47397281747535	3.34405541527319	5.22489609347597	9.64785328427558	6.61843481644228	7.25483399492882	9.09372998531137	5.64793728171071	6.81874676033425	6.58999413199858	3.781991180883	1.48610343290633	2.64508274505752	5.23051046036618
TCGA.E9.A1RH.01A.21R.A169.07	3.75155598074741	2.20078151193401	4.61675454825244	8.74549670940766	3.65562375030115	3.27521559785888	3.67513754749508	3.49456711832444	2.9132455278593	4.65759427722351	1.50460243245931	6.00859979355227	0.132491472348633	2.74616225387569
TCGA.E9.A1RH.11A.34R.A169.07	4.95419682809191	2.64011997897794	8.84470257851818	9.85763294299901	5.34065971910115	4.61043989476184	5.37247489789615	3.80732712719028	5.59753606331693	3.48286118725978	1.28584056434617	8.32134438614968	2.49267447192899	4.1497796305759
TCGA.E9.A1RI.01A.11R.A169.07	4.83087737752837	2.84742211031863	2.51016089446556	8.61975629125368	4.56469717006762	5.46156326090445	5.81045243029404	3.68486104210307	4.84556060397305	5.69099528692412	2.49211753749823	8.24231179434573	1.81070437288375	3.32218775662587
TCGA.BH.A1FD.11B.21R.A13Q.07	4.84724057180092	2.9661010501494	8.1195423484202	9.22333161552625	5.03187079587028	4.96317634830864	5.54739140259602	4.26272650443765	5.20523248153069	3.01606836862765	1.5170413438133	7.74258427503193	2.39798415150426	2.83915338738982
TCGA.BH.A1FE.11B.14R.A13Q.07	5.58719035779391	3.98580902853884	5.58773892520121	7.97431552828649	6.24022424011021	6.80461939661888	7.86581870412062	2.54161292022171	5.84154905717334	3.393828026453	1.6777509674496	6.59671482714849	3.38086166806631	4.43348028644335
TCGA.BH.A1FG.11B.12R.A13Q.07	4.67469167656149	2.25358240687147	6.81629390108667	7.22358268497758	5.14020579375731	5.07906933807783	6.80955102600147	2.9921104750144	5.37819954620676	3.24286160379934	1.18359165237108	7.7702416675473	2.99779868071906	3.67018318001364
TCGA.BH.A1FH.01A.12R.A13Q.07	5.23426686054177	3.31121961945557	6.42834111813474	9.24858401055884	5.44916828981926	5.3901303986769	6.71518693754848	3.86002339199845	5.55809340201142	4.4999797884751	1.86445991032	8.40098734339536	2.37966743901462	3.83932474261065
TCGA.BH.A1FJ.01A.11R.A13Q.07	2.98997477701909	0.760700825497167	2.41626712637243	7.26969456020732	3.57771490250811	2.50568867344766	3.91916730222643	2.80429402349126	2.35609159136099	4.98349529441451	0.776415329466022	5.86821695185605	0.403441313902597	0.862431553512453
TCGA.BH.A1FJ.11B.42R.A13Q.07	5.32919606523237	4.31817846840385	8.9424472502732	9.73597154769931	5.47743014779717	5.09333380501511	5.18484142118945	4.27452217773071	5.71204359522048	3.42536530630776	1.71199342051265	6.96354558116469	2.900154179293	3.85754314536908
TCGA.BH.A1FM.01A.11R.A13Q.07	3.55772189811284	0.322173749303966	3.67845154403492	8.22560795917774	4.85052891817291	2.87195907860915	3.67111198927117	3.63010952042036	3.62340445488956	3.54938577836902	1.39459202877839	7.3205788168214	2.02112577998917	0
TCGA.BH.A201.01A.11R.A14M.07	3.98597603014263	1.48582061819519	4.98202832602315	8.57691941675928	3.89819437211659	3.75334589094618	5.28583231041874	3.35697004633584	4.34716521002789	4.62028728413045	1.55388978066908	5.62030206867971	0.904980101319753	1.78864395327867
TCGA.BH.A202.01A.11R.A14M.07	5.73285858098916	2.0238707342225	5.23128251969446	9.70214698922478	6.07270439972531	6.67791830036365	7.36875831704658	4.13031226220011	6.53916430396399	6.85973727748192	2.16098277664096	7.27048458722903	3.464540955789	4.51786147225727
TCGA.D8.A1JJ.01A.31R.A14M.07	4.50856077609075	1.7444197203027	4.87155250025656	9.39029560941797	4.86456981191174	4.88159493183718	5.41717256353062	3.64434821769313	4.23037533135697	5.97583421434401	2.24709328259045	6.46161954555215	0.863083808769918	2.71997194207232
TCGA.D8.A1X6.01A.11R.A14M.07	4.45589012250645	1.12849140758323	3.79357265406841	9.4826953713187	4.56831056388314	4.28460268818721	5.02928018555446	4.32091693869071	4.06333382330171	5.18376041789487	1.88071845347841	4.85422727622457	1.6585673609084	2.60937674876331
TCGA.D8.A1X7.01A.11R.A14M.07	4.04155758828815	3.23179753475415	3.11626486521813	8.51117145076831	3.91450739432199	4.40031487967177	3.7893128329974	3.42704909488	3.62951570284639	4.02008432914788	1.61711710168091	6.25924127715601	0.565883758072559	2.09996841715489
TCGA.D8.A1X8.01A.11R.A14M.07	5.18914688122243	2.62307593462897	5.43694263959403	9.37977469339243	5.52570854741108	6.20291929944045	6.28075135479451	4.25758928968523	5.49760670701856	5.35317859091074	1.47584249228583	8.00141093875166	2.20681358780678	3.11088102382765
TCGA.D8.A1XJ.01A.11R.A14M.07	3.95778622882701	1.00147200021824	3.95156173223808	8.7292724633124	4.57022009827525	3.1672522816027	3.4591731349164	4.48600208412511	3.00292640796163	4.89492929508388	4.12704173238881	5.66337055050601	0.994295114243966	1.32757240381574
TCGA.D8.A1XK.01A.21R.A14M.07	5.76565731734652	2.7828615087787	6.61060615267364	9.50687971559239	6.56527950363666	5.92616027665315	6.53009369625818	4.96552470209361	6.65431596693158	5.97447654118488	3.00478822163553	3.96627569027971	2.27599718526112	4.97324848990883
TCGA.AR.A24O.01A.11R.A169.07	5.74296935593546	4.05126061157624	5.85941521380327	9.26231767886044	5.84012144237159	6.76371751433718	7.40815131163329	4.09813358217924	5.89338514030405	5.0208755167739	2.10347383450397	8.20275699357557	2.29567026669596	4.56941210127065
TCGA.AR.A24P.01A.11R.A169.07	4.70607410980377	3.03577547959905	3.48563926294653	8.57016463127014	4.07886178602022	5.34956992294699	5.27151221425158	3.56719052744953	4.64426560484267	5.7915614472059	2.93806792607051	6.61830404497734	1.79405633547101	2.63403559737546
TCGA.AR.A24Q.01A.12R.A169.07	5.93886001731796	4.88440879465309	6.50747704848825	8.90849669859656	5.88666117645897	7.08232833888894	7.91536066056622	3.22239925645983	6.39433207024939	6.50516209576732	2.96602891643495	6.07207258450216	2.74136959360908	4.7024580786754
TCGA.AR.A24R.01A.11R.A169.07	5.42628755928917	3.44976761447905	5.69821290599181	8.84762886104084	5.47143340706561	6.34206218786042	6.64091001351253	3.36244833571505	5.71884962466403	7.31745422067078	2.04792951276305	6.05260124877984	2.90026160022128	4.72376059015897
TCGA.AR.A24S.01A.11R.A169.07	5.6735559781887	3.67115656717958	7.29595696200348	11.4624074507317	5.39540179172938	6.54785224801866	5.39188806773365	4.62737226113427	5.39803341704672	7.17924629303181	2.45863644460805	6.98644397859708	1.9842304022674	3.88524244776663
TCGA.AR.A24T.01A.11R.A169.07	4.96454730801922	2.47822244731638	3.28100816505329	9.04781775174294	5.29750991263506	5.53991877188128	6.81859762792254	3.33007039826117	5.10414384747828	3.65663365458838	2.1853562096451	9.21958577601872	1.87761714658125	3.01540836161156
TCGA.AR.A24U.01A.11R.A169.07	6.7098523258421	6.54013390132633	7.89966899235099	10.768731078675	6.33625334393046	7.76487613443338	7.187648705733	4.81020782683155	6.773578001968	8.07470558271586	3.53630437501778	7.78721385318147	2.89687038043434	5.26324478352092
TCGA.AR.A24V.01A.21R.A169.07	4.78852467024415	1.35269701838068	4.30733277335594	9.65573541808137	4.92745947575687	4.75610867792198	5.40581172427469	4.92555430491126	4.7181614751631	6.09747806594789	1.78501241239152	8.90534155101503	2.09497172995515	3.00084733445639
TCGA.E9.A1RI.11A.41R.A169.07	4.63117936815154	1.54874181245828	9.50283497299665	10.0815273996576	4.75651697367713	4.10241509381084	4.48871233961744	3.80621577776113	5.58841363131727	1.73560882304539	1.58974272443967	5.43701059090187	2.04081289160873	3.6981629033851
TCGA.E9.A243.01A.21R.A169.07	8.30945661850335	6.98361411516625	7.65926488482265	11.2280004842428	8.12781106386873	8.87515720409143	9.39375743164651	6.3326182122524	8.66355774348815	7.24738450234207	5.99931488282327	6.83292502579477	5.80860163456161	6.96756059097231
TCGA.E9.A244.01A.11R.A169.07	4.74228969254683	3.75612148467125	4.32770191190649	7.77477194074027	5.06305194809164	5.29764443685334	7.06885119570257	2.44045483695407	4.79462047008968	5.03548315212869	2.20693650843483	3.13032282742525	1.83721486741805	3.47604463048749
TCGA.E9.A247.01A.11R.A169.07	3.65470340048118	2.59612331211447	3.39942128817751	7.02885590971761	3.83736499349297	3.66482757001819	5.25226053573843	2.42965041267634	3.66762518462486	6.38615910381806	0.9052550816566	7.0163159397085	0.911111224710176	2.62758349336083
TCGA.E9.A248.01A.11R.A169.07	7.54302539606231	7.59927659667896	5.67881908982488	10.1194731817813	7.45265957109269	8.60394538372235	8.80550067474713	4.46862655092287	8.15315412090214	7.04895434587542	3.77823133075759	3.52438282049642	5.03272075067991	6.48706503014359
TCGA.E9.A249.01A.11R.A169.07	4.44822433692042	2.70885457856714	3.41095455896201	7.850502343627	4.38127479140578	5.1949314552625	5.59250378364296	2.43319208751371	5.07978215262763	5.50047702772349	1.63120927440302	4.70664483890635	2.32671203549405	3.06772475289775
TCGA.E9.A24A.01A.11R.A169.07	4.60164987414347	0.966068000265038	3.64267414081985	9.52475565689933	4.88576658971202	5.27697605587511	5.09611474339178	4.10193404898208	4.70963873794044	5.70944780150735	1.70587921290121	5.3342432010922	1.1652344682964	2.8676395228187
TCGA.AQ.A0Y5.01A.11R.A14M.07	3.68131460242644	0.32369233827894	5.17323427825392	9.5019457553171	3.49349047495405	2.77497083096488	3.26978843341172	4.59253469037461	3.3213514344463	4.77117778729513	1.24172872860629	6.96066250742153	1.43067123295331	1.46733165655232
TCGA.A7.A26I.01A.11R.A169.07	4.03868329549863	1.43514755398406	3.86644957054688	9.89474607177159	4.17632975835858	3.83900528754549	3.53454353855052	3.68544836976062	2.8056990002558	7.17765074933962	1.4560455769054	5.82737775016474	1.09983125147548	2.76746412109441
TCGA.A7.A26J.01A.11R.A169.07	4.31228300252991	1.56452312946423	3.10901630836393	9.12959613523092	4.55220374760796	4.91399331769219	4.47230428148549	4.14025189542139	3.77263072107217	5.67951387928654	1.83589741086974	6.82491532867258	1.20192378099774	1.82097541660516
TCGA.AC.A23C.01A.12R.A169.07	5.60651492430811	3.68418862967278	5.18875212519986	9.02571659759515	5.79010438199745	6.585277981476	7.38340023657506	4.19625547117373	5.97698525253055	6.57134916329724	2.45908201312163	7.55775378309844	1.65250631504999	4.53971716564286
TCGA.AR.A24H.01A.11R.A169.07	5.30930672707768	2.76341127860432	4.7608634837117	9.38075493303372	5.3264599491207	6.28605260901351	6.61946851142619	3.61666780872953	5.48914405452033	6.3666928955284	1.76350605838833	5.59495537619007	2.42915552887208	4.504531412873
TCGA.AR.A24K.01A.11R.A169.07	3.06005794065746	0.895476125580375	2.47941783314059	7.09429139760037	2.96530627650563	3.16439511174926	3.97049494326188	2.79147513612793	2.23149746861302	4.59857363778299	1.19168588942537	3.21753105254931	0.444746706537721	0.912113304824806
TCGA.AR.A24L.01A.11R.A169.07	4.2700140625762	1.72393740350106	3.39874973594898	8.18192046485898	4.34102112448243	4.47777119704665	5.72214664044093	2.9547585952239	4.09111175491653	3.51980606417268	2.03518221958908	7.36543566202973	1.8320318206672	2.57582057329859
TCGA.AR.A24M.01A.11R.A169.07	3.84496844193505	1.73882974694864	2.64664942112698	8.30204534948377	3.19870843725539	3.93137438116981	4.16924467242537	4.02376740806751	3.19398353822288	3.77711457363143	1.59947959282741	8.31793869930925	0.9779017281666	1.47290362360683
TCGA.AR.A24N.01A.11R.A169.07	4.62189671734437	3.38058859806099	3.66247232449767	8.05681107007795	4.0315598020039	5.02123769844492	5.49354934343804	2.72830663646453	4.58027341415341	5.71701283636798	2.07716732272099	5.73524883033965	3.38582459792946	2.6479591454117
TCGA.A2.A25B.01A.11R.A169.07	5.35129022230723	2.49687460826195	4.36481366079937	9.42945069407478	5.25063190961226	5.75627687687703	6.26880372417595	4.20837092255315	5.12483816657846	6.17076232303093	2.9799279089705	6.38171067265967	3.13627410865454	3.70698356832011
TCGA.A2.A25C.01A.11R.A169.07	4.94243211129373	3.46303746641618	4.43724310256713	8.30092546472397	4.84080699211698	6.11822482917231	5.89902491627018	3.46515862736149	4.78490727419298	5.74363613900447	1.94003110938972	5.98356766942644	1.93408019557103	3.53439782675858
TCGA.A2.A25E.01A.11R.A169.07	4.66812734873605	3.94116553766975	4.46748710526577	8.4698513942233	4.41707905996679	5.28344565659751	5.63637527303477	2.92528619071125	4.49198782135612	4.71104330546701	1.65830083531264	5.28299981692128	2.13367258754362	2.86578027751279
TCGA.A2.A25F.01A.11R.A169.07	8.50403725222184	7.72819254907715	9.66964400540703	11.7545096623498	8.42390763359735	10.0205294554455	9.72294481812393	5.89061256812288	8.74822775491353	8.75045744455056	4.94207656569674	6.91671286021952	4.81605454580048	7.78578265631778
TCGA.A7.A26E.01A.11R.A169.07	4.36578332445463	1.47922089060405	3.67911839512842	8.37476373524913	4.39921464659513	4.6674068265164	5.11293923169218	3.95092744539216	3.9831472845425	5.00111315068334	1.8705047043181	7.06413593878263	1.63137341276195	2.71692506651345
TCGA.A7.A26F.01A.21R.A169.07	5.72145982721985	4.36281250283832	6.62339946513881	10.2236531431166	5.49886057598814	6.21798068815619	5.90788504921394	5.65316245092811	5.61144082751269	6.78753302546577	2.41918469062288	8.016595806107	2.87626152184376	3.26104933510348
TCGA.A7.A26G.01A.21R.A169.07	6.02268458795842	5.62708506035128	5.66145666049912	9.86453284917253	5.86691030188397	7.30075032151162	6.98758228413156	3.83098786885541	5.76615598593663	7.37713069182231	2.36626925026301	6.89118577824186	2.64524729453492	4.46481200663112
TCGA.A7.A26H.01A.11R.A169.07	5.46529316286863	3.93711030379855	6.01097409443762	9.77162648783221	5.74896748001831	6.12954387210599	6.7415373582651	3.56910479831491	5.42121804235455	6.32531445082183	1.98281047124079	6.76692596652958	2.33083220540842	3.89123446339131
TCGA.BH.A209.01A.11R.A157.07	7.62362170020484	7.58976968074803	6.45462375571124	10.3082622810986	7.81203217212782	8.78729030484855	9.29576082080395	4.2870887150621	8.06461601269802	7.93657493012895	4.10556586942687	7.72753656751566	4.35858562642646	7.11185240463992
TCGA.BH.A209.11A.42R.A157.07	6.18409464185654	4.45689172742774	8.28187936443664	9.76918170669577	6.47806781705634	6.91831203683572	7.6790972651324	3.50887779256846	6.89969023128457	4.90424322720366	2.94084763047255	5.62944727067598	3.4001546231365	5.36225245113895
TCGA.D8.A1X9.01A.12R.A157.07	5.17432418080645	1.76745196746481	4.95075844451347	10.1323431283172	5.1306978271806	5.61446702116865	6.31070165712306	3.85712798564276	5.3344647696212	7.11924826140681	2.40411787747438	5.99736292059317	2.45193122070925	3.50723647877327
TCGA.D8.A1Y2.01A.11R.A157.07	6.71111106189084	5.19193938825595	7.12985089220564	11.3828656745988	6.7449272342583	7.61377582040333	7.64079318876411	5.40811922557385	7.42227165618048	6.79222676874171	2.93322770531347	7.28362299503562	2.45986529970604	5.83884338432264
TCGA.D8.A1Y3.01A.11R.A157.07	5.30316104254321	2.64658838893422	4.10705818456383	9.77510885967945	5.70290999671954	5.58661858668874	6.51734562475565	4.47904960101647	5.67499404643256	6.45595512866219	2.34502527448609	8.00703685439788	2.42497287344404	4.29420166322615
TCGA.E2.A1LI.01A.12R.A157.07	5.40181705514045	5.23514016561515	3.93059011188436	8.14870811664475	5.15098155717394	6.40016845178124	5.83346332136766	4.66889920771376	5.57394584026325	6.91077942403285	2.38492979484838	4.84744562759698	2.0013452727689	4.35974604690547
TCGA.E2.A1LS.01A.12R.A157.07	3.42435174669859	1.27165133117285	3.4850802368741	6.31481102834575	3.28530284324089	3.99690510079886	5.52180832703098	2.33113327020322	3.28140899095131	5.62756014821425	1.20287062451506	1.74980953038281	0.528721495393285	2.00108161572545
TCGA.E2.A1LS.11A.32R.A157.07	3.98349537865061	1.05866169559551	6.98429217304432	7.42545217902251	5.21561377256647	4.26433876265696	3.73142755295354	3.07915668678574	5.20781870767297	2.35642555908681	1.25561780786915	6.60187585366755	1.37688242671473	3.55423273831558
TCGA.D8.A27R.01A.11R.A16F.07	5.8358257880411	3.93835502483915	5.76125229377058	9.68281927883011	5.838180096512	6.71405355670319	7.54621647122165	4.19054584801638	6.07168090010371	6.05352192465833	2.38074989128542	7.25255936014558	3.102747423054	4.81292942915483
TCGA.D8.A27T.01A.11R.A16F.07	5.99246357827761	4.15789924775012	6.34501412411447	9.57233965963882	5.95637750841065	7.02980494594704	7.36939566558527	4.12169299433952	6.43725289003165	6.48793004875553	2.63785885659848	8.63837268933761	2.99546614677614	5.20233935469714
TCGA.D8.A27W.01A.11R.A16F.07	5.52407814632073	4.81255239648409	4.67915371949946	9.72454021763716	5.38635849506131	5.86673746294402	6.85850306169526	3.87952264256214	6.00167689795085	5.34523668218484	1.82860184107041	7.32419812384438	2.31259060114936	3.95219376356509
TCGA.E9.A1R0.01A.22R.A16F.07	5.4711989377014	5.283805752564	6.05296087590159	7.98494693699218	5.39326144408067	6.4639620650772	6.85246434674819	2.86410437928744	6.24110716398474	5.98563476591816	2.06838118758884	8.44095642303969	2.80899747340713	4.72881845684337
TCGA.E9.A245.01A.22R.A16F.07	3.96871723680663	2.60759532276259	3.37950344980967	7.44983424646079	3.78333056455915	3.64370926192046	5.59111556143417	3.67760092263587	3.52674702464142	3.86082378406813	1.949616257282	7.10163098939632	0.901677129646177	2.57046293102604
TCGA.E9.A295.01A.11R.A16F.07	4.77073082679467	1.56647270262385	5.73820610787638	7.71154031318357	5.2752375530786	5.77630862597112	6.60562151777839	3.02880959671589	5.33016611151933	6.04218904626578	1.93820960222268	8.16157826326616	2.53873582948993	3.70850730882332
TCGA.GI.A2C8.01A.11R.A16F.07	5.11611232882031	1.41885711228572	3.50410684840156	9.82004770729288	5.19388691274988	5.56254300287094	6.74857767275939	4.82423585773483	5.18458014316288	6.25382290815493	2.23161488941816	8.24240731662205	1.96220906884602	3.06398606070167
TCGA.GI.A2C8.11A.22R.A16F.07	3.53770851257214	1.07233469504433	5.45537931376979	7.16263551203873	3.21353332266909	3.32908013979893	4.1088226580444	3.51136452763199	3.88785318239098	1.02439060641162	0.835706579018723	6.0381473662076	1.68771255010445	2.49916981411525
TCGA.EW.A1P3.01A.11R.A144.07	4.5883582745052	3.42023715151354	4.19476873083069	7.44570035440292	4.51989363569352	5.00648363700384	5.58363701427685	3.23152167552758	4.70405758547682	6.39296820623864	2.44649929924286	8.64519440964287	2.37228539914222	3.46380552836294
TCGA.EW.A1P6.01A.11R.A144.07	4.36542826336323	3.91983928291247	4.07490383556795	8.0264415049835	4.09844504148308	4.68547446055992	5.66663366017479	2.91920435515237	4.48344819228722	5.56851555772056	1.50510999319384	7.43677404685967	1.08874232909544	2.76996211166456
TCGA.EW.A1P8.01A.11R.A144.07	5.11254739761674	3.39021428376832	5.89144974666546	9.80176272835278	5.22120786264873	5.80096970225145	5.92383590500118	4.39440276725935	4.55586916014454	7.54717062854647	1.87676783711415	5.63322037858787	1.56619056536393	3.4164884812608
TCGA.EW.A1PA.01A.11R.A144.07	5.25245980849721	4.86408146840925	5.0029370043037	7.64996001902499	4.87458629652257	5.92082915486939	6.61413297809241	3.73201253726122	5.23956174503047	7.14573654742636	2.05564293126627	9.30865233388187	2.93110044431861	4.20988221122127
TCGA.EW.A1PG.01A.11R.A144.07	4.1125623221338	2.95667229727038	4.83584421210686	7.53495073434145	3.6860442615521	4.42330886931702	5.28510453429246	3.62001300077684	4.14339119942183	4.66725633667259	1.08650874287745	7.32509651073095	0.918782862056144	2.82319907506213
TCGA.E2.A15D.01A.11R.A115.07	4.98725849803906	3.77184980543496	4.38008242238332	7.65087538565234	5.04708006654664	5.90893369705398	6.66034761961026	3.18623698613324	5.33141608074162	4.97330360246042	1.70401554783735	6.41897535407858	1.70604248825184	4.46046736410257
TCGA.C8.A12Z.01A.11R.A115.07	3.24822161411346	1.32515283298778	2.41624359474586	7.54970241056101	3.45818314573547	2.81200484313395	3.68723277609507	3.62587076064303	3.20022244897292	4.8656664692776	1.62385443579866	5.1811723021141	0.435828938241137	0.576957420290858
TCGA.E2.A159.01A.11R.A115.07	7.10175204579745	5.05890795056399	7.63917001293474	10.5100796660245	6.92500938805067	7.79323473614094	8.14595511811863	4.78709010667639	8.01211506049769	7.96646911370195	5.36690202083907	4.71937554776867	3.66547120492878	6.42639224304933
TCGA.C8.A138.01A.11R.A115.07	6.76874651484537	4.92467429269485	5.32749617625296	9.03476583285326	7.24095858035279	7.79391051439062	9.39410966380783	4.33298174076383	8.08580182560516	7.93731202061079	3.45213505130734	9.10698058901597	3.80069821203803	5.93310519732966
TCGA.E2.A10A.01A.21R.A115.07	3.79508819350195	1.52559072347604	2.78658566777962	8.57827473832412	3.84361073185253	3.68479484427595	3.71897466615614	3.63709688152999	3.32125194736648	3.89830510949483	1.56638315236218	4.37338545585594	1.4227284319134	1.55566893377054
TCGA.D8.A13Y.01A.11R.A115.07	3.05061863310741	0.771591904212812	2.26571812352997	7.15263054718323	3.93219468251869	1.21981144471271	6.98904392044968	2.07677095156667	1.29172167766144	3.89310976558927	1.57940240685254	2.70573938138186	0	1.97100086060977
TCGA.D8.A147.01A.11R.A115.07	5.67768065940771	3.02823852149151	5.30813639639152	9.14346335806196	6.11309563752817	6.66256330021643	7.01301973705193	4.0075964116258	5.69973153919182	7.43270140228155	2.89177331354222	4.33828822994809	2.53772549260472	4.79878671329432
TCGA.D8.A146.01A.31R.A115.07	5.41931248557008	5.61170936440559	5.8970463101031	9.00091182704662	5.15643711731033	5.82302552254789	6.55894591925707	3.71748929060315	5.55918472164294	5.99560436160694	2.15049437841007	9.57644225051861	2.15706048306283	3.63133714412748
TCGA.C8.A12W.01A.11R.A115.07	5.13402649327568	3.95602628208177	3.11777855936278	9.53175254351694	5.28219108422116	5.3224331289858	5.68089834250635	4.044888711024	4.89621936935468	6.30955456875698	2.66282310283968	7.62762816746973	1.55098529282742	3.66140758035968
TCGA.BH.A0BQ.11A.33R.A115.07	5.17335685143811	4.15148578935212	5.7673098389979	8.16639664987476	5.16630336236836	6.02865824046004	7.11549134617343	2.6134836402933	5.42631629780757	4.75625474272391	1.33015402758953	7.20446739518672	3.47320461113958	3.63376830357501
TCGA.BH.A0BR.01A.21R.A115.07	5.20431325897022	2.06572353891169	6.59259348646933	9.97492611498328	5.00603549361794	6.03597974264229	6.2003589618538	4.27897391387139	5.82870112252719	7.06229551751612	1.96086397949921	7.89450408112151	2.15436782223305	3.7491480671236
TCGA.C8.A12V.01A.11R.A115.07	8.35329302003227	7.84203390292355	7.92517692979203	10.7716871816078	8.76416364566187	9.16157607039831	9.98289820504545	5.14210233211895	9.23600524192228	8.97866298808219	5.78239315635381	3.52061384778085	5.39417895843608	7.66783536978496
TCGA.BH.A0E9.01B.11R.A115.07	5.40769794065738	4.09958470970434	4.86362506156215	8.41163769697377	5.42269129712897	6.23371343730086	7.36554938495447	3.16480583670072	5.80170354268198	5.67584979685556	1.80499354775406	7.47469146766935	2.66943215090283	4.58512479478439
TCGA.C8.A12M.01A.11R.A115.07	4.9114334623102	2.90210477888296	3.89137636297239	8.05042774237342	5.18709214717769	5.65490126101997	6.21233253742446	2.98380503643236	5.61407166843681	5.23741075271918	1.75852300040491	8.14715033451722	2.59599603569183	3.61647532878288
TCGA.C8.A12L.01A.11R.A115.07	4.80202430563495	2.77241791651188	4.90172278244393	8.53904080266107	5.5091697184469	5.11784840204131	5.15611503786179	3.53535522038113	5.1073470504433	5.5351198215998	1.91878332692363	6.59783985793914	2.55585821067474	3.64109511642847
TCGA.BH.A1EO.01A.11R.A137.07	4.97295162853396	1.66313422176897	5.85920760773615	10.0627720853607	5.02623344489888	5.78536694556466	5.85109272831632	4.20098861231557	5.08290939536453	6.47994351776016	1.87312244666377	9.35471112150066	1.09112372178688	3.34420357247843
TCGA.BH.A0EA.01A.11R.A115.07	4.88474759251177	3.22608984415817	4.5968278625588	8.47125563917002	4.94614709102564	4.91707041281432	6.43451609904791	3.52376155195161	5.07874770487204	4.7193313173603	2.157919167804	6.50507569285431	1.9143183994961	4.11018782396603
TCGA.AR.A1AR.01A.31R.A137.07	6.49608632929245	4.32042536953627	7.47924206610895	10.7594282583086	6.54567983286186	7.39983152704737	7.46694458630606	4.96890273305748	7.02444139385043	7.33295313516018	2.7977641100261	5.83747174178904	3.18989065280368	5.17378305496019
TCGA.C8.A135.01A.11R.A115.07	5.43714631338897	3.23276994287041	4.04577955470429	8.36351982945011	6.26637488656189	6.6319974354434	7.93261859449578	3.94175832917433	5.69178481387923	6.46568883483713	2.12214520907043	6.21202470729043	1.71901081710345	4.01858076637455
TCGA.C8.A137.01A.11R.A115.07	2.89775441847387	1.5401196976008	2.14641195025747	6.78619130793091	3.00546383895379	2.55166522161597	3.72815925178436	2.09958963920251	2.53796544445316	5.96130845675677	2.37170730949796	5.2830879629209	0.348038098940467	0
TCGA.D8.A143.01A.11R.A115.07	5.51168467187815	4.89476067552096	6.16489386233355	8.4361096584968	4.84948359798673	6.16538032383714	6.78134091809203	3.77166563544274	6.01783432456995	5.63114212495982	2.68996726854628	5.0153533346821	2.89194110156513	4.39571405948128
TCGA.D8.A145.01A.11R.A115.07	5.49693405753641	5.94970879602528	4.8704072802496	8.86340382468667	5.87377195832262	6.15769268804725	6.36550561356266	3.68302714508836	5.14953047533603	5.53365055512354	1.96336018154273	8.84528728389377	1.93879434586932	4.53576060051522
TCGA.E2.A14Z.01A.11R.A115.07	6.64220816875375	5.21699015405919	5.90304229152506	9.78056945254387	6.732018223045	7.76409692947536	8.15457666591532	3.95550122840372	7.03586604599301	8.41894930541397	3.70959072608156	9.08111665255013	3.82793598882184	5.90073158671122
TCGA.E2.A154.01A.11R.A115.07	3.23482185586725	0.396563383400517	2.20858808828827	7.70378194805352	3.09143655026318	2.50371997274086	5.5904645257076	3.2723746178248	2.13663552401172	3.35186856983266	1.15882106228032	5.33072922005687	0	1.80120005277498
TCGA.E2.A15S.01A.11R.A115.07	3.45964511680671	1.01669730708764	3.28675909225927	7.40531300345802	3.44867685163561	3.36111309454439	4.86648430012114	3.13490407078301	3.63224196584133	1.74635576712712	1.14501648298829	6.09221954256963	1.09656269489536	1.95441967813292
TCGA.E2.A15G.01A.11R.A12D.07	3.83527911595887	2.08771469839918	2.54062079914381	7.16196062596687	3.80683455529783	3.99304689572499	4.90852686224371	3.22922840696168	3.76486649579302	5.13130960990202	1.6159461232736	6.59154883390804	0.948511692125878	2.46158094396267
TCGA.BH.A18K.01A.11R.A12D.07	4.23549730639727	1.70529138264232	3.53355526130285	7.80833157488304	4.04670834371058	4.17352848556071	5.40576687691989	4.39089357072296	4.43552304053424	4.85029437146993	1.70323339372448	6.7049317208419	1.7730602696612	2.81155323303354
TCGA.E2.A15H.01A.11R.A12D.07	3.92945270636851	2.52490901908901	3.12209464935668	7.2163318114419	3.87018844240715	4.5569177429767	5.42574279586279	2.75023614558719	4.2745847063152	4.89649952280578	1.38821491282624	6.60090122012889	1.23469190779922	1.9324013894893
TCGA.BH.A0DT.11A.12R.A12D.07	3.98414736823125	1.9326993997949	6.29301377665718	7.04480511211442	4.45722013850436	4.46591918200333	5.38654016568394	2.78252378799615	4.20430806933804	4.43190371641402	1.04698406244931	4.56980081258002	1.96328179184684	2.32656610971611
TCGA.BH.A0C1.01B.11R.A12D.07	5.63672784610603	2.50131390265789	4.48769787734716	8.44063098830596	5.81869118118951	7.02116574615431	7.69109771218218	3.46529999790374	6.32926542732354	7.39489393808921	2.87551214157392	7.31593897800233	2.58227517258047	4.89174968558682
TCGA.BH.A0DT.01A.21R.A12D.07	5.51688576012423	4.08192002759533	5.14756383154813	7.89111038721815	5.32539748384514	6.53360123426588	6.52376726482608	2.82808617536133	5.96850311468515	6.58152298635604	3.52602549783926	6.40685972493499	3.78945357855727	4.14073776248666
TCGA.BH.A0DO.01B.11R.A12D.07	4.43940762372324	4.558099215246	3.88489903234673	7.14511718770708	4.28283989705082	4.95003679622685	5.43463135065379	3.25689120750874	4.48126625546153	3.61588707391606	1.40703972334495	6.77693125990035	1.51497094749424	3.05391068090121
TCGA.BH.A0DO.11A.22R.A12D.07	5.24554379803505	3.79359672458773	5.78506443308255	7.72405745900425	5.52524441994622	6.24373169915544	7.28136829507232	2.71390732560209	6.0924926743816	3.41982200948778	1.54273357896866	5.43253795478622	2.57127580148569	4.75349757093864
TCGA.A2.A1FZ.01A.51R.A14D.07	4.84915808821628	1.93269009277347	6.475561853348	9.72410208491941	5.10215620704945	5.63198826473803	6.17925528894167	3.78186400522057	4.96237046553585	5.22178816626334	1.41067755417889	6.87296915921919	1.18103707219311	3.45018189713669
TCGA.BH.A1FU.01A.11R.A14D.07	5.69804449463997	5.58300519057197	5.17725407388592	8.49120734962911	5.81278644515737	7.08654588133536	6.45011604607309	2.89377932413316	6.19331984387038	7.19467413096979	1.95981844196101	7.28914640112707	2.657193789753	4.79968312386329
TCGA.A2.A0D4.01A.11R.A00Z.07	3.01210234585997	0.697695689076603	4.14224128772894	7.47184670932087	3.11897950384421	2.69185773798892	3.21925833444244	2.69049526004773	3.43522631979788	3.33366702487379	1.21359507890676	8.00530591773483	0.755738188053261	1.22107278251506
TCGA.A8.A06N.01A.11R.A00Z.07	3.20576273881929	0.609297392415938	2.36741389294539	7.43710737844095	2.99065852042434	2.75307108353265	3.74367909700611	3.35335257129619	3.13934634116124	4.96451877476959	1.0123999906393	5.52092187205657	0.594160077339989	2.22385498470325
TCGA.A8.A06Z.01A.11R.A00Z.07	3.05596762460107	0.344215994213216	4.2441050944873	8.19790168516769	2.92807836734319	1.59402206441086	2.75573607696822	3.33702191132238	2.98416148961959	3.17632277264046	1.20372597502031	5.76924990341321	0.884005942287745	1.47155166563934
TCGA.A8.A07O.01A.11R.A00Z.07	5.10269496392026	2.26222056550596	5.04101515462975	8.99915274149411	5.3232981326685	5.58605202053208	6.82538054484251	4.8496648308338	5.46876624478115	5.41247331108268	1.93926072750559	4.35204500488555	1.63539231427093	3.51935318953652
TCGA.A8.A085.01A.11R.A00Z.07	1.97973267756139	0.446805461965705	2.38387561511544	6.58990258213409	2.71236703274016	1.10894770269774	0.156216418404609	2.17801803627868	1.05385926382955	2.2153990376537	1.41341620899082	7.03279979887968	0	0
TCGA.A8.A08I.01A.11R.A00Z.07	7.51792656629602	5.20088676007665	9.21368492478387	10.967535450098	7.90745496312145	8.1660976601271	9.16093703308061	5.05309799946464	8.12729756815713	7.49032222615909	4.36510292878717	6.92089262297116	4.83343582803667	6.70066304114546
TCGA.A8.A091.01A.11R.A00Z.07	4.79735089034761	3.27564557433872	4.06345362328415	8.98402426916775	5.35217392414309	5.50474625439435	6.12185277156679	3.723812730619	4.79382687706127	4.68672461774609	1.46115353298279	7.3958796725014	0.998355252112399	2.92780166119021
TCGA.A8.A095.01A.11R.A00Z.07	4.7516518864111	3.20214063929442	4.10894645022824	8.45676038409868	4.72718091561948	5.57423067939408	6.01771588689553	3.3640074783225	5.12974924761902	5.27332192593454	1.96036241846383	7.41955734505972	1.69725984389876	2.90865921699253
TCGA.A8.A09G.01A.21R.A00Z.07	6.3352112452914	5.48922731521745	6.02099160481092	9.65362145882676	6.42841746125191	7.19182028892896	6.86623360310554	3.91805923840246	6.76754376827992	6.61223453031228	3.59129782586485	5.73576244339242	3.68283325871613	5.15333111399113
TCGA.C8.A26X.01A.31R.A16F.07	7.08648290528408	6.63569295461573	7.40185551410293	10.2340052070366	6.83871949898281	7.62991148258528	8.33938179356699	3.6835396499608	8.28849669554214	7.28665478507353	5.32050752832925	7.06249817683928	3.73634446671582	6.18305372043652
TCGA.C8.A26Y.01A.11R.A16F.07	4.9988998421992	4.60918019537814	4.64903941776432	8.39433423116819	5.37435811010668	5.04467715565043	6.22995341206382	3.91868719492328	5.0764404905756	6.66074468684771	2.00616943142208	4.6007419189665	1.77769821599584	3.47201979447614
TCGA.A8.A06U.01A.11R.A00Z.07	5.40554927480975	2.68474681828153	5.9337851180272	9.32042970384147	5.37544755953244	5.76034541847176	7.01836283254879	3.48984339337685	5.90674606578589	6.82636289519886	2.59441410411591	5.38933801292055	3.12426727161041	4.58185134297336
TCGA.A8.A084.01A.21R.A00Z.07	3.56416808366359	0.728739038969988	2.91847763600421	7.9961902543072	3.30220287203581	2.73844574397978	3.12748615176024	5.15263575660217	3.05522097603175	6.15607903016195	1.6934022758595	4.56666781644579	1.37022590956451	2.39344365919464
TCGA.A8.A09W.01A.11R.A00Z.07	4.65353883961442	1.97393350516227	4.20867727803438	9.07596877276784	4.49849671986468	5.41397841514673	5.87894536430312	3.39125828514183	4.75729590708252	5.4117075709468	1.91472529891352	8.00363355462274	1.69068684299823	3.02300689633703
TCGA.AN.A0AJ.01A.11R.A00Z.07	6.24998641062054	4.56662780728216	7.40173809674691	9.73549761031359	6.51801752586983	7.30591631618891	7.67363833760209	3.37116940095264	7.16188103651092	7.52633490925803	3.15425871681492	6.84188527212004	3.22523314550318	5.1933301953843
TCGA.AN.A0AS.01A.11R.A00Z.07	4.28526236217507	0.428200308015193	3.91100971541617	9.54085724909736	4.63441869832938	4.11738661436344	5.36946542981296	4.15507311131611	4.23572531801693	4.85650271930484	1.88597013261453	7.49127049081768	1.4877264671823	2.2030131707745
TCGA.AO.A03P.01A.11R.A00Z.07	3.97607264520202	2.17068150590858	2.67971119670672	7.72802064343099	3.85876547468521	4.42981646106734	4.47718745237275	2.63990216241351	3.85141947552661	5.61836200779692	1.91015133298535	7.32676982222695	1.76837584359982	2.58707690326468
TCGA.A7.A13E.11A.61R.A12P.07	5.36075135878859	2.72998454405977	9.54283017857445	10.5240399704506	5.26342107696789	5.00079918654675	4.98397228356098	4.79291035424686	6.08540102719562	3.22615397784869	2.29154627979332	8.01400514082672	3.09605413293016	4.48976769700826
TCGA.A7.A13F.11A.42R.A12P.07	5.42528887167095	2.98360294875108	9.03907007790677	9.44508919818756	5.3782638620491	5.35686517123165	6.31188441048438	4.31829358106779	6.6780180871414	2.88727180205069	2.51121943359174	7.15697301485812	2.47174876987841	5.115932149505
TCGA.A8.A07I.01A.11R.A00Z.07	5.33604288961838	3.80657897717054	4.41287018467295	9.78923677447078	5.36551698158374	5.64749540596186	5.67568515228226	4.1128326390141	5.22183569681853	7.52726273625178	2.12806958759971	7.0360706513972	2.29349174477646	4.38152564739217
TCGA.A8.A09T.01A.11R.A00Z.07	3.22216129613339	0.422120523315827	1.58607507270188	8.13142479292215	2.83395076404125	2.64577317145569	4.16878986419489	3.6310561490957	2.76864893973835	4.10193576327331	1.96204152325393	3.10386937611583	0	0
TCGA.AO.A1KQ.01A.11R.A13Q.07	6.14450509215227	4.62793456524887	4.62097720597131	8.4575474602392	6.34286750171837	7.2614295679183	8.51309575564101	3.57337962905954	7.49447274498333	7.08427053161522	2.95856582107589	8.66650099905401	3.01751355021386	5.73339501753213
TCGA.AR.A1AI.01A.11R.A12P.07	6.77523110478859	5.42676217831372	6.9042554226076	10.0305680395622	6.92181133602447	7.80422614197736	8.12912308626188	4.38748716694179	7.4785344256611	7.34786670551249	3.47011441015152	3.89076426386277	3.60114156956945	5.96824054487189
TCGA.AR.A1AJ.01A.21R.A12P.07	7.70527155226763	7.1322662925919	9.43241704980975	11.0975387148012	7.76933696769832	8.63276771684518	8.41680467961111	5.59955946396511	7.64519038803144	9.02252955227129	4.75504646650802	6.54294974392997	4.70111636042856	6.81234932741455
TCGA.AR.A1AK.01A.21R.A12P.07	6.22856700648264	2.7796259505941	6.06894497569053	10.1006753658051	6.90130059719831	7.31976176757439	8.00047856776174	4.8630703660963	6.83309800018973	7.1361493371525	2.27851579661525	7.98056792475254	2.89942563818994	5.32718075132978
TCGA.AR.A1AP.01A.11R.A12P.07	4.92010755947758	1.98678444708633	5.45450571613639	9.16934504583363	5.32766506982805	5.59949557034424	5.86841940477979	3.82682919098756	5.07764406327197	6.7197858069459	2.22961760998604	6.37068652518435	2.05084808869064	3.32148079008886
TCGA.AR.A1AS.01A.11R.A12P.07	2.74031796320674	0.284271749031889	2.76255752623111	8.39752368918266	3.08189473281079	1.70734239804326	1.69323313265836	3.59970847147957	1.5966809005354	3.97316122406284	1.10253608384563	6.17652911427416	0.30879300839996	0.536251878937289
TCGA.AR.A1AU.01A.11R.A12P.07	4.56896053764483	2.47157247153286	5.73955057189841	8.83481454832928	4.17889204353197	4.57066038928585	5.97628596331488	4.1448807279384	4.60353002601506	4.95706952975841	1.39222230138292	8.18323881034745	2.0435665430831	3.09230893746096
TCGA.B6.A1KF.01A.11R.A13Q.07	2.17442086028538	0.465457198940078	2.86571472469508	5.48134096500798	3.82580778105897	1.17551129311429	2.54834473258539	2.50515952302138	1.46048679665204	3.12411303828552	0.845040306742009	3.93290245043971	0.320442326837978	0.559247060461913
TCGA.BH.A0AU.11A.11R.A12P.07	5.16906873376411	3.36149904559124	5.1234439171599	7.10014514690673	5.65150609258195	6.05194701159976	7.62806802495655	2.99893455888115	5.74987528261068	4.70113870099797	1.24345909153466	5.80333907477407	2.85796741359195	4.79021945490282
TCGA.BH.A0DZ.01A.11R.A00Z.07	4.91853628175388	2.30708927986877	5.21338851451732	8.99746067167281	4.839535135595	5.60720614279157	6.44307913590736	3.02131675684811	5.43444083468605	5.38677646482112	2.03982613223372	5.66931713708333	2.54360253503958	3.10887567890195
TCGA.BH.A1F6.01A.11R.A13Q.07	6.32867244008358	3.6193022501722	6.99452002373619	10.0552641089236	6.55186224972409	6.29151115294059	9.70153831492507	4.98404371736753	6.772802717815	6.76213085335594	2.44417180336405	6.16734681967057	3.53850188884925	5.20289566737069
TCGA.BH.A1FB.11A.33R.A13Q.07	5.72741409325912	4.04688833402381	6.02092062987535	8.58360399771423	5.81687469162797	6.19314345318848	7.56481527618739	4.3100692577157	5.89052584118861	4.21021740173458	1.8529066306828	7.86696861127799	3.52138029523162	5.10561103660449
TCGA.BH.A1FR.01A.11R.A13Q.07	5.08208323363364	3.91726359521453	3.81386561276254	8.32323455495659	5.22392971425966	5.92796353893939	6.43506699481308	3.52229012627049	5.2063812616855	5.0795701163148	1.48296569412539	5.12014524360035	1.71669371195209	4.32837693403267
TCGA.C8.A12X.01A.11R.A115.07	4.29905188386486	0.89702035658341	3.61340610019006	8.84302275216553	4.29587027415025	4.21868351414458	5.38227401759645	4.36685526784145	4.7193377510759	4.65625609205347	1.44679933990634	5.990926062038	1.25484482401624	3.64510214011698
TCGA.D8.A1JP.01A.11R.A13Q.07	5.46751077921934	2.34662353329875	4.72593063618375	9.1371228081133	5.81861212025003	6.06600456680447	7.51889732220923	4.21339443924315	5.42422739891321	6.53681757466567	2.82094304779294	5.39936524895167	2.20346369418936	4.55914914773726
TCGA.E2.A156.01A.11R.A12D.07	2.64767618146648	0.402925984090759	2.97088229957479	7.62167583972385	2.44357867795909	1.25341458540279	1.65699968149404	3.11709792092723	1.78482605020855	5.2687338010779	1.18239929635267	6.8155454062113	0	1.95289264215304
TCGA.E2.A1BC.01A.11R.A12P.07	3.84205969865538	3.19643390769403	3.92413791783471	7.26178203492077	4.09314904745154	4.29424131356946	4.56456801212985	2.75639933098648	3.72809970701647	3.61084177374441	1.97927751753609	6.46293260735293	0.562923768668381	1.3735646954563
TCGA.BH.A1FB.01A.11R.A13Q.07	6.91286461436518	6.46292489847465	6.32512415117831	9.61890737699738	6.65359286002317	7.92926961603486	8.13018139499091	4.55951207133589	6.86159558425587	7.39037792758947	4.03468037247343	9.99817279109567	4.20976623056661	5.64433796946565
TCGA.GM.A2DH.01A.11R.A180.07	6.77533577192661	5.61985629369746	6.33212697390903	9.10090116221375	6.81284719173715	8.1083652778606	8.48596067161045	3.64894861641176	7.25676816073666	8.39842305741284	3.95236465562169	4.77196494841728	4.04149578333812	6.04851956926017
TCGA.AR.A2LM.01A.11R.A180.07	5.1958115072632	2.22532346340462	3.8374879183409	8.39805771166357	5.69266424850002	6.24090659097525	7.08043019765803	3.84642740063888	5.40359727986777	4.89488565324188	2.02376169631684	9.59631027484253	2.17214054394265	3.81627201679366
TCGA.AR.A2LR.01A.12R.A18M.07	4.93972308513525	2.00398899263585	7.20550154726634	9.39170713458468	4.75434540346358	5.46435736588307	7.42919408415855	4.15504201225011	4.72238444964435	5.38586240064146	1.88930804284774	6.2314064847919	1.4950639245657	3.66133916673851
TCGA.AR.A2LN.01A.21R.A18M.07	5.54863200886225	4.68886458911083	6.55141144639255	8.70786370373445	5.39547768590935	5.96502514956672	6.56326918223908	4.68908109527661	5.62458291029912	4.62687129638928	2.24193410559015	9.59487753003145	2.65430244227398	4.27473129947294
TCGA.AC.A2FK.01A.12R.A180.07	5.31001786384153	3.56395022843799	4.5920984217894	8.24773529802243	5.75664007509036	6.27852554969278	7.34081922726362	2.74879143682848	5.9072424405894	4.75383983211863	1.51757472716368	8.04013534042328	2.5888934191855	4.33052971793573
TCGA.AC.A2FO.01A.11R.A180.07	6.57152946609894	6.41218610579795	5.96858634764937	9.70156850946607	6.3268703434795	7.83800637358791	7.93607616930108	4.13967035687894	6.93201110311394	6.45614574832298	2.90706447186431	8.12088806506332	3.22826819499835	5.52343963542249
TCGA.AR.A2LQ.01A.22R.A18M.07	5.07413787461626	3.91577015296797	5.74120665482433	9.92134714272821	5.31337442246725	5.07397925115505	5.48023415534588	4.38008929470214	5.04452268176532	4.53885472720558	1.8712325726113	7.73703317105573	1.40502541017607	3.61264737765832
TCGA.GM.A2DN.01A.11R.A180.07	6.79326443452819	5.51717966508281	5.03132207177937	9.06440894210406	6.48946776083934	8.04049886382652	8.79415878678255	4.03003648113994	7.56013941655498	7.66509994973432	3.84351835647333	6.28835927939295	3.94075087732448	6.06494319249125
TCGA.GM.A2DD.01A.11R.A180.07	6.78619456619452	5.60358591642925	6.13536168041726	9.79069032670749	7.12404519625127	8.51311890132798	8.33126464197892	4.29025467519808	7.86804573043117	9.08778475970299	2.79339859744037	8.07027287355565	3.33208347436073	5.7318919217877
TCGA.AR.A2LO.01A.31R.A18M.07	6.32700047688972	5.76575275439309	5.47041218747373	8.68084778720078	6.31186186867011	7.46507334175983	8.0263411797708	4.27781131734423	6.72361761298901	7.27966721993906	2.77902295109052	6.82031271052213	3.38861811202844	5.24716800037477
TCGA.E9.A2JS.01A.11R.A180.07	4.19335640647649	1.217974923097	3.59504405466639	8.45395136905187	4.60296037815961	4.36052763392614	5.35909998461674	3.20419192812716	4.58248489503267	6.26429058142311	1.72214106327382	8.68481202854962	0.83348932055117	3.21303615491729
TCGA.GM.A2DK.01A.21R.A180.07	5.1870161275149	3.52767314367153	7.95243889805158	9.12054638207872	4.94826836063666	5.96077676276227	6.49704284675959	3.0739968358932	6.2334809584601	4.99524028023538	1.64008429973999	6.80329546537175	2.4665944381478	4.68799567284709
TCGA.AR.A2LH.01A.31R.A18M.07	6.87202969123316	6.73327879309986	7.21689245263734	9.52332100248342	6.52814967074933	8.00324448277241	8.44064211941072	4.68580460294299	7.56444308389313	7.36917854407942	3.25360682210195	7.80671770895254	3.45695504954646	6.11580525452402
TCGA.GM.A2DB.01A.31R.A18M.07	5.79927746998575	6.47231278906102	5.26765660868857	8.05470724683365	5.22487753609069	6.61160214134205	6.97453106623679	3.68351310424378	7.0246722776077	7.21223469439616	2.60558439834686	5.82238189169095	2.92466448480558	4.05831649559082
TCGA.AR.A2LK.01A.11R.A180.07	4.27474256656308	1.72890840112279	3.52352020986465	9.58600110044317	4.62912002126414	4.8488982846595	5.32290249627495	3.3743027091781	3.63487760326725	5.94589559548609	1.49484121480138	8.00397994971797	0.456366312789228	2.11762855749539
TCGA.GM.A2DF.01A.11R.A180.07	6.37104606292284	6.96208638236002	5.95815794363082	9.20589225717879	5.80113902009328	7.16186044602007	9.05960266773028	4.26254886518557	6.5359935260305	7.41984138755557	2.65869288305454	4.08625169943856	2.87574322072304	5.32756521848905
TCGA.AR.A2LL.01A.11R.A180.07	4.74469651214388	3.50787335434952	4.81161428233896	10.1396077433947	4.35175742683616	4.87415166693478	6.06689010191826	3.65536210704044	4.21910979435915	5.02180838280835	1.69295136800326	8.52508686750762	1.45792305409665	2.4147038374695
TCGA.GM.A2D9.01A.11R.A18M.07	4.5488867196191	3.47279390953695	3.53113800319315	7.88825985361185	4.58502291296631	5.03014301344755	5.58700641117522	2.92290453382101	5.12785923099352	5.07114053594841	1.55821311001224	5.21617852074354	1.85963046316845	3.47546107630867
TCGA.GM.A2DI.01A.31R.A18M.07	7.71424488614013	6.7927691804387	6.66000260845795	10.3474850000674	7.29053196615279	9.1474778432591	9.50233367174112	4.65576052420162	8.55784602566771	8.08433750882942	4.10235637102362	7.97191365227796	4.64954444858621	6.98630966997997
TCGA.E2.A1AZ.01A.11R.A12P.07	6.22915436572205	4.8707021434027	6.14446580444718	9.46115209889364	6.34284481945881	7.55098422120727	7.53890838021117	4.06142443893907	6.69374332461044	7.83648846374181	3.00719095289073	5.82156323557781	2.11503014153854	5.20980424877646
TCGA.GM.A2DA.01A.11R.A18M.07	6.49538715033236	5.01325956246093	5.31763765463687	7.9105627735421	6.59113495827866	8.10596730816493	8.94446218081209	3.58749236368212	7.20137353460047	6.96773810137412	3.46847815814114	9.48955836880571	3.35373295775779	6.4571690767148
TCGA.AR.A2LE.01A.11R.A180.07	4.55660765927197	1.99164836920419	4.64754537799612	7.81060059532982	4.77540083420284	5.25161856721728	5.77855356636115	2.54922966542538	5.21222750321691	3.88727180205069	2.42497321120491	6.41766234592418	1.69043245978243	3.24534353596357
TCGA.GM.A2DM.01A.11R.A180.07	4.3594803470476	0.925421154252243	3.34406324040199	9.12881313579688	4.33000201924411	3.996596882034	4.65544642237105	4.1391630275933	4.74630246470699	4.82897170406305	1.80890565856145	6.07445980229547	2.01442351228675	2.92235010369078
TCGA.GM.A2DC.01A.11R.A18M.07	4.41999290691135	2.62107791755619	2.45141254234173	6.88906985940206	4.4902178157858	4.55674550064604	5.79117727914561	3.32404484172942	5.01104833026871	5.44639850701766	1.8436292427189	7.64584704390466	2.58746567625795	3.43938377658897
TCGA.AC.A2QH.01A.11R.A18M.07	3.96000358494395	0.285779612569882	4.60672826164635	9.56820690224648	5.4668179336708	2.48427341225466	3.75752456992419	3.8991008089065	3.37561816145117	4.49504913059312	0.616558890537601	4.72543297093818	1.48674615427112	4.37751942930736
TCGA.BH.A18V.06A.11R.A213.07	7.76557303449506	6.77617631667284	6.44021607331879	10.1422933270029	7.95495456605759	8.67460822023841	9.57803257695211	5.66683750779355	8.1547313410466	8.50405980919327	4.35303508682933	3.885435041188	5.11789082542215	7.11511545790236
TCGA.E2.A15E.01A.11R.A12D.07	3.93403985742004	1.68363670278363	3.84401390460952	7.8486335377242	4.15760513951766	3.8747759095653	6.09906167316493	3.10192946843481	4.01756985235368	4.78390709882434	1.03257164951571	7.98618460250563	1.35677008438498	2.01306915001952
TCGA.BH.A1FE.06A.11R.A213.07	4.15453198333744	1.64308238792531	8.69559948882819	9.16287337842882	5.12124024124136	2.99641073696203	3.9074893482534	4.60150775215818	4.41741748165387	2.74441946557514	2.58275031070166	5.90048530520284	1.17812433812275	1.93054811924785
TCGA.BH.A2L8.01A.11R.A18M.07	6.97859755753525	5.9947380763894	6.61791307595309	9.37546017363465	7.09024943771591	8.29802849790441	8.90494016288284	4.31545870649549	7.78388047447427	7.72161942235131	3.84219814581898	9.24016874048688	3.89527326227516	6.0358460148879
TCGA.E9.A2JT.01A.22R.A18M.07	8.32823436254293	10.3147908202564	6.04971116258117	9.57569071506611	8.34122490830646	10.0827252393611	10.082433443561	3.8520125396752	8.55615536979991	8.50499611151183	4.32635067207104	6.74028580105684	4.9613365184031	7.73305872055499
TCGA.B6.A2IU.01A.32R.A18M.07	3.60048390743599	1.09715396207343	3.14711771574044	7.48442693721404	3.28963168720916	3.81544614349759	5.13729021656142	3.00629618142261	3.64735201026764	4.15095766253707	1.38422246302775	7.39257372085073	0.689021795454817	2.40963532494993
TCGA.HN.A2NL.01A.11R.A18M.07	5.73757947507902	5.15858330089988	6.22333160857779	8.26746701288986	5.91162346246183	6.72669174274037	7.99462434060555	2.94290978867779	6.17130627149116	7.02881112808398	2.31690993842445	4.40074033230446	2.67502777335918	5.36436932015323
TCGA.GM.A2DL.01A.11R.A18M.07	4.37703894079717	1.47038087673004	5.61166564764021	9.18116322534907	4.6042626917958	4.72939033868713	4.34390270422525	3.80859451341389	4.61355718950804	6.33088820314561	1.85199133128026	7.01164526937442	1.76132729943898	2.51402123641205
TCGA.GM.A2DO.01A.11R.A18M.07	8.12545802170987	9.87295422490623	4.94578160420772	9.02577308421908	8.14903300013339	9.95617132727109	10.1282070349105	4.38765481535623	8.89545695635322	7.93991472677223	3.62579178023289	8.67736942785063	5.01018990367284	7.6566922823308
TCGA.BH.A0BA.11A.22R.A19E.07	5.79484883730235	4.5534370525153	7.94584519731337	9.2718437381543	6.02555953205842	6.40952352317833	7.40387279935698	3.93406606449397	6.21601002100298	3.61314263857663	2.22250913860151	8.8202328192651	3.29540797674712	4.28234342442051
TCGA.A2.A3KC.01A.11R.A213.07	5.21614719844823	3.30861796454931	4.48796296372038	8.91435498388386	5.49226961564329	5.9297677544193	6.62235266981517	3.5254944342423	4.95315399553701	5.41258508869725	1.78563998513936	7.61647844219185	2.41066217551133	4.71196838533347
TCGA.A2.A3KD.01A.12R.A213.07	4.6168454224782	2.90467361217874	5.36943968391718	8.95777812836237	4.74104270406786	5.00757682861703	5.77182106522034	3.73516785845767	4.39233249803152	3.66899273928194	1.2192779846574	7.10981688719949	1.59056303850363	3.34919540554022
TCGA.A7.A2KD.01A.31R.A21T.07	5.61516349827537	3.48543011437285	3.96637481127824	8.85753382931914	5.57984337388133	6.56817788532602	6.5781950007214	3.96799403515967	5.74148554957887	7.41911832506412	2.81071176321351	6.76614542073625	2.90568522397608	4.62958393593436
TCGA.A7.A3IY.01A.21R.A21T.07	4.98170003268556	1.72478107921587	5.3620734077741	9.79990475098943	5.11746848870281	4.7845766196774	5.63096223536247	4.90624326259228	5.26549109543682	5.01458739108269	2.20406427959523	7.41824935798158	1.8906482204884	3.52092506112747
TCGA.A7.A3IZ.01A.11R.A213.07	3.59743318523424	0.686312762222133	2.47942016091413	8.51659299933389	4.27814361879115	3.39128702503972	4.61842774088643	3.6682172278254	2.79389495148617	4.15506916676431	0.916368090669359	9.97781959822872	0.814118468286162	1.23486915170538
TCGA.A7.A3J0.01A.11R.A213.07	5.26748092518893	3.93679242769445	3.75927484624651	8.09222655058248	5.32529086459023	5.97826027331767	6.96096420697144	3.68816533822279	5.52729385469741	5.67183965864642	2.39838779245746	3.37414389564369	2.2728219019944	4.38413271792078
TCGA.A7.A3J1.01A.11R.A213.07	6.68763543837151	6.20424832591868	5.6132848617887	9.54014938317917	6.71507629591176	7.72627684068853	8.25885620024381	4.90093052084919	6.86049483137573	7.21391880239925	2.84948724535199	8.51390960355668	3.39467205909013	5.94709102114072
TCGA.AC.A23G.01A.11R.A213.07	5.10366107164688	2.51666049689751	5.69121703823274	9.42901663850015	5.03807257237009	5.65433320475624	6.49287925477232	4.42491862688155	5.67738863139543	6.13922389508799	2.47798070006042	8.33664472080092	1.31900413770167	3.65854283603296
TCGA.AC.A2BK.01A.11R.A21T.07	3.57406554053964	1.34581272053959	2.99994218479157	7.56652657386847	3.60352904266256	3.47363851161205	5.8172576248907	2.08741735676779	3.4811523075709	5.09826373801718	0.369768828267877	0.530833557172855	1.92521936144651	2.06970216663007
TCGA.AC.A2BM.01A.11R.A21T.07	5.4280027117009	3.73199221436077	2.79796728130841	8.69070710643755	5.1783706300118	6.62534061093162	6.26651281941548	3.96463926613656	5.39372746183368	6.92739398228708	2.34371990230727	8.88591349397287	2.36415059515918	4.65250944018366
TCGA.AC.A3HN.01A.11R.A213.07	6.13027927915951	5.43713918323147	6.30991710139484	9.75320865337206	5.98035137024161	6.5932116431532	7.26424417940275	4.28272689533443	6.43683906905831	6.66694117688239	3.1334401017518	9.19676839085565	2.72591162119011	5.41309983138075
TCGA.AC.A3OD.01A.11R.A21T.07	6.79920964397896	4.7404803812894	6.60711012594855	10.7477978986176	6.99738995526993	7.88581550191046	8.21998292887248	4.08670085884419	7.28928330358562	7.56698026314058	3.04520984195141	8.54339709214338	4.09147053975398	6.29306694773445
TCGA.B6.A0I1.01A.11R.A21T.07	3.19227555084402	1.64178038624597	2.56985706786994	6.21773068809447	4.03510783570793	3.40528066064418	6.38342043312669	2.53365069760997	2.45181905704732	4.56954577528627	0.786154364839188	2.27138560251297	0.479660087466862	1.8425766307707
TCGA.B6.A1KI.01A.11R.A14M.07	3.3559399456182	1.09855487618856	3.87884342235735	6.25392610908164	2.86689364153017	3.58611077011155	4.38476761889751	3.16214408561909	3.74162872052281	2.91746994667919	1.56903348934325	6.06059177997215	1.03908424654608	2.17667382827591
TCGA.C8.A3M7.01A.12R.A21T.07	5.24772129326273	3.9302746967941	5.0161443033213	7.97759908169849	5.61159333626245	6.2008162014311	6.33641033897851	3.5252094548007	5.85867244271201	4.92161246748149	1.80860150038696	8.80226012893859	2.23595039343142	4.99276389968442
TCGA.C8.A3M8.01A.11R.A213.07	3.69960620962242	1.31197286177444	3.66155407817365	7.29595998409143	3.89037563934044	4.00431144004523	4.77106418195999	2.9324936996407	3.67565375737481	3.77989003934005	1.58605258788915	5.07895890261572	0.776610891385631	2.98792110594282
TCGA.E2.A3DX.01A.21R.A213.07	7.19037935713999	6.89851064217607	5.76710986412236	10.4460362343821	6.82566144980865	7.94075253505021	9.28203086780167	4.7088549779423	7.51917083156634	6.43438970457809	3.51347680525292	9.0493827411785	3.9993157327145	6.39950267045043
TCGA.E9.A3HO.01A.11R.A213.07	5.64440455258346	3.43236106915102	4.82811948517478	8.0226480987045	5.87593124879302	7.69819490454873	7.13986056811556	2.89059684489894	6.44327190648619	7.14752243557568	3.2820687226188	5.12387976040343	3.26866305798678	4.71146737403926
TCGA.E9.A3Q9.01A.11R.A21T.07	5.52455178112429	3.65931445391625	3.88562440308655	9.212814721101	5.50308130367076	5.57845874406121	6.86278446790694	4.90977626019724	5.92545811094615	3.81347338344098	1.40747851210811	7.34226479173438	3.05568113274818	4.44075291699598
TCGA.EW.A1PC.01B.11R.A21T.07	3.4631631726832	0.527988002501074	2.27645228904674	7.40739064653374	3.98878982636153	3.52082426643555	6.37880479331753	3.61531241263718	2.14829224842972	5.59914220750328	1.1457845896329	3.78480784476858	0.575618820598513	1.40397662321088
TCGA.EW.A2FR.01A.11R.A21T.07	5.07316592599205	2.86814720438027	4.42386341227965	9.09422970867895	5.13236310357897	5.79149074385579	6.44015321630538	3.11189323533936	5.37891810312381	7.04470885485202	2.75183607929151	6.95256829286404	2.13930268147047	3.40573374021607
TCGA.GI.A2C9.01A.11R.A21T.07	4.51658238123798	1.8788875823508	6.96629992932434	9.22779661994102	5.05701796195192	4.47443278864638	5.97697074608034	3.32161634529551	4.11311622419586	6.2405070574641	1.84729193561753	6.901185709964	1.56975010844865	2.58717293888068
TCGA.GI.A2C9.11A.22R.A21T.07	5.32510568432571	2.84968872794367	7.75556290649638	9.23733492757565	5.64635745315818	5.93502649527412	6.61498129804034	4.49455952919039	5.90422596057314	4.05143301035859	1.77289905688439	7.97830370357114	2.42545516593979	3.9068328866527
TCGA.GM.A3NY.01A.11R.A21T.07	4.57598007966522	3.35700414051911	3.72435872510086	6.49624826272173	4.61988398192469	5.2052989928285	6.05799355100755	2.84349730713444	5.29017481939426	5.6058024678113	2.49594288198764	4.49799404062476	2.21347548886759	3.78920757534734
TCGA.A2.A1G6.01A.11R.A13Q.07	5.39951611990534	3.22256673888146	6.18883489827724	8.41185259656374	5.94614962576756	5.87587449782322	7.55365010543054	4.32745940584373	6.05492086505172	4.72412089542704	1.09839346310544	8.15959371492363	2.9053535984408	4.11638139283942
TCGA.A8.A06R.01A.11R.A00Z.07	5.30478350883667	4.49841178496616	5.35506440099597	9.25626041687242	4.84942910050966	5.95256969696177	5.08170208885641	4.1821095423794	5.25231627728058	6.69950999009326	2.51056011923925	6.38069324614554	2.38226698280169	4.40873903017173
TCGA.A8.A083.01A.21R.A00Z.07	3.56678170171706	0.711801502103249	2.85032468368357	7.63713163378844	3.40776612092219	3.18148867497692	3.74061508798862	3.55372775007688	3.98659030658474	3.32342771806093	1.64318629773519	5.04257254343851	1.84847150514978	2.29163302454012
TCGA.A8.A08Z.01A.21R.A00Z.07	5.22924757993191	1.95543671765422	4.61652797982668	10.5290736357043	5.07761149610396	5.86742022592842	5.56742180717033	4.75493915762467	4.7393200658783	5.69086402708526	2.30992420422132	8.36734817011456	2.28232187914242	3.5965297000382
TCGA.A8.A096.01A.11R.A00Z.07	5.97164365845395	2.28250371873368	5.49989320803295	9.91974848526045	5.97274519848775	6.96743117233601	7.7832153565795	4.66528542981368	6.69910063162527	7.62767322275154	2.38816489455209	5.54936613157354	2.58052562045876	5.21546893247102
TCGA.A8.A099.01A.11R.A00Z.07	4.027535758888	1.01426182291296	3.00643853959696	7.86959359495502	4.12437848067879	4.99176618663504	4.59650291708414	2.54802719013176	3.71122690088249	5.48870780100793	1.65480060885394	4.9928843201099	1.31361348620689	3.36679778803568
TCGA.A8.A09M.01A.11R.A00Z.07	5.88535806803641	4.37946832661278	4.29762640429022	9.33528636917324	6.08137736856731	6.77283155215129	6.93108767921518	3.32509257425678	6.45708638211833	7.49358169139447	3.2847245218127	4.17023893505398	2.59210840498782	5.48365457328164
TCGA.AN.A03X.01A.21R.A00Z.07	4.04981129817589	0.924582999903607	2.39877468501028	8.36155076802164	3.6409621092239	3.58139370982255	5.72127081818323	3.73544987264041	4.52546869084554	3.98866651097212	2.35417092400966	9.47655756639905	1.13387227165912	2.06670920075134
TCGA.AN.A03Y.01A.21R.A00Z.07	5.40227097517276	3.46483951892557	3.45575718775504	8.27010271518125	5.78213370529966	6.63726738005263	7.11476438168691	3.83072292033915	5.6660206927423	6.83795837497642	2.74585801681865	7.45422369403397	2.00091214818358	4.31725341104556
TCGA.BH.A0B4.01A.11R.A00Z.07	5.29462986103107	2.69244193207905	4.48836840847209	8.64985471368157	5.28719432819261	6.04584619775576	6.51730254542352	3.5046400952	5.83002637895343	6.11939975606482	2.30489653201683	8.18176938760785	3.50515243745655	4.38277099026945
TCGA.BH.A1ES.01A.11R.A137.07	2.80693690169993	1.27762222639226	2.2358159473277	6.68772142273506	2.83956818434718	2.5390570935835	3.33958723428693	2.93432922636366	2.41018346111927	5.33868112462455	1.14525343379199	4.80557183233539	0.287900207982493	0
TCGA.E2.A1BD.01A.11R.A12P.07	3.94247698382563	1.07013590407878	2.60427808726261	6.98495668641512	4.24573834972821	4.16293132275156	6.1032188305001	3.16753920437559	4.40313151584531	4.96272021134381	1.48469422871615	7.48932777354927	1.33020174586772	2.96240095168993
TCGA.A8.A08G.01A.11R.A00Z.07	5.04247689240257	1.9199916157105	4.45009089559136	9.12854507576344	5.24955514124299	5.49903026653531	6.04955815115955	4.4029949892027	5.07334239103808	6.50966734240833	2.50360464136955	6.75425831560062	2.26144393032644	3.75245959535609
TCGA.BH.A0HL.01A.11R.A10U.07	2.40093110420047	0.755327176948361	3.28086535180253	6.48402839651367	3.54584195834307	1.53549943252091	2.71423661098118	2.33755521549896	1.33449554748525	5.00673785763792	0.993409706282475	3.54015635416311	0.561307351024947	0.92645493454408
TCGA.BH.A0HN.01A.11R.A10U.07	2.86838764537303	0.771790095543121	1.8857619066823	6.77327114804791	2.99555669852057	2.16259787766105	3.29573478212358	3.47058473548268	2.44456121697041	4.38726602704501	1.09302773320367	5.82087771509002	0.65651440825695	0.574828123587443
TCGA.A2.A0CO.01A.13R.A22K.07	6.57427746547091	6.69332767516264	6.76927421827383	9.13814490728901	6.60417823911063	8.09289023549052	8.06880631896655	4.4261670453923	6.89371174442143	7.38661525216887	2.48911705482232	7.3427784262021	2.65239732139242	6.10173830905524
TCGA.A2.A0EP.01A.52R.A22U.07	7.7033194700639	7.69309440266428	9.12006231293084	10.9667155733838	7.79878838956807	8.91534415218427	8.53290373010985	5.6007252484604	8.17444561465404	8.44488526657796	3.61754011756556	9.18543347251992	4.14568856019733	6.99523801857327
TCGA.A2.A3XS.01A.11R.A22U.07	5.81102099724272	5.80577308622084	5.13163851361636	8.31597410602996	5.54609380173763	6.68815709494302	7.57832894197223	4.37194927496762	5.75007892427346	6.52172762682284	2.45314512638468	5.35647062729665	2.65570811401629	4.9636359556878
TCGA.A2.A3XT.01A.11R.A22U.07	5.60940564392084	3.77288635523926	6.20310532654196	10.0620694944583	5.60397161588105	6.59784583053786	6.3622828293838	4.85215156271522	5.62811985435617	6.59139667796507	1.88769037833483	5.88310516912438	1.70217554126695	4.88909870464301
TCGA.A2.A3XU.01A.12R.A22U.07	2.99072432062459	1.72881637890106	1.39320411375898	6.51530924725763	3.71136370369502	2.56610570665322	4.29996187209911	1.97738600643154	2.33070090347321	2.96502695956514	0.737757053261936	3.45537278955787	0.537751316609689	3.54997714277182
TCGA.A2.A3XV.01A.21R.A239.07	3.70636728717143	1.22823095854661	3.80122518559534	7.56701595793254	3.45041866169984	4.59745104623153	4.01300987841139	2.59575240275285	4.82829153539333	4.0403489073005	1.51282181510116	5.70334978786888	1.33035114827305	3.75200993084493
TCGA.A2.A3XW.01A.11R.A239.07	5.21488627396943	2.33448810434904	5.92605689539464	8.44954365506413	5.68911468225884	5.63592100879627	7.23333749201502	4.17091925743636	6.04336316507372	6.45265308600624	2.14017700693926	8.35114039016874	2.58972039112178	4.72867154925982
TCGA.A2.A3XX.01A.21R.A239.07	5.68147238312958	6.29966900202119	4.60826282447626	8.57322725082212	5.040399326955	6.00390573009231	7.31661893013185	3.70044550886906	6.10859319152297	6.92253683238658	3.17980281252467	5.40681696707276	2.39004041684129	4.40742753546681
TCGA.A2.A3XY.01A.11R.A239.07	6.10953131130519	5.81815106812945	6.3532953730855	9.11232575073588	5.95148568796497	7.28129550177052	6.50969438627349	4.34974226462755	6.24215071824726	8.14636807181807	3.03758191376739	6.61282686069924	2.7739718232915	5.68046501837983
TCGA.A2.A3XZ.01A.42R.A239.07	6.57859045659609	7.93200435128789	6.89900735790841	8.80959336440724	6.3679380230809	8.00140278075595	7.24720500729956	3.9406756169591	6.91208135211327	7.80278452315074	3.12564726971018	6.41114450294967	3.29103134772039	5.55995367088693
TCGA.A2.A3Y0.01A.11R.A239.07	6.32351341881161	5.19800026402965	6.30011345507202	8.43934427411332	6.38767236730844	7.28363102282066	8.12965344527877	5.26964112348988	7.4935007375006	7.65864494034686	3.10404637568787	5.67472298288891	2.97050357402297	5.85312737440868
TCGA.A7.A13H.01A.11R.A22K.07	5.98936656297139	4.09210630756131	6.97426005909763	9.80635037152937	6.2401599579981	6.8769361221781	7.47546370876807	4.67973696970609	6.0619331995036	6.93539256191302	2.13868064170305	8.8544255280856	2.21158787075743	5.81192308634957
TCGA.A7.A3RF.01A.11R.A22K.07	3.22643937949727	0.586666078598248	4.16774475874913	7.51620244408781	3.22471747765473	2.35057760420218	4.17256160879132	2.71057582727064	3.42136638436733	5.54916395420882	1.69387884242449	9.04251381910978	0.81648081361188	2.24543481400231
TCGA.AC.A3QP.01A.11R.A22U.07	5.32807338187504	4.41796399782587	4.19474931686952	8.75293327901286	5.52541175515415	5.66355644100575	7.06762120427305	4.23000652986579	5.74237149226428	4.29850436123317	1.67673849613371	7.97857761410895	2.38684420166382	3.80653028925957
TCGA.AC.A3YJ.01A.11R.A22U.07	4.37222479648471	1.12841536208802	3.07040178075383	8.61283979850563	4.54395509487407	4.27242748002664	5.8344944616927	4.10053805917218	4.68448811136031	4.82372898311577	1.24747321595742	4.91804336538836	1.38892808657267	3.70081698904928
TCGA.B6.A400.01A.11R.A239.07	4.91145612393235	3.11967994782726	6.9239439852804	8.57843613696944	5.30972292678387	5.98943889356019	5.93772716586051	3.85975655940736	4.68893919410739	8.17721271195836	2.00825519745704	4.60430084126165	0.839333407652167	3.91203663709311
TCGA.B6.A401.01A.11R.A239.07	5.55660212449726	5.43484516401683	4.60243717812625	8.57634998391202	5.14187950852077	6.37069770420196	6.72971733851742	4.20653862321459	5.79956743189569	6.52059196737152	2.76266045489102	8.13919248434858	1.60292367482153	4.87752341237821
TCGA.B6.A402.01A.11R.A239.07	3.69346587224309	1.69805441484878	3.7033466322392	7.44837457393146	3.81518538155172	3.77672469593476	5.3755358869451	2.6544936791274	3.68914230101997	3.58280887397225	1.59813493274173	2.24351392686962	1.56227188153188	1.94579495674006
TCGA.B6.A40B.01A.11R.A239.07	3.77325351930059	2.87125854214769	3.45794547529921	7.14596006392905	4.24863364670459	3.9131938630131	4.19124751253365	3.70347326243412	3.83908662341173	5.14585676208018	1.65747492794106	9.36094888934999	0.561462629508101	1.69586022405097
TCGA.B6.A40C.01A.11R.A239.07	5.02491151799165	3.54180391663336	4.54276461470934	8.50831800224271	5.12037842478466	5.54714674728617	6.24266141428366	4.19714141389899	5.1486344211314	6.81970905246548	2.00402951208773	4.03679714403855	2.02320765766295	3.85248831125071
TCGA.BH.A1ES.06A.12R.A24H.07	3.32995279457422	0.961049917301265	5.49806979498374	7.16723160371915	2.68500303346586	2.50341352614264	6.63873802991965	4.6843223805785	3.36169498192568	4.4325586029838	0.989863999103956	1.53053918657787	0.29573776765041	1.28682201973057
TCGA.BH.A28O.01A.11R.A22K.07	5.36696359224288	4.26352909913728	4.71471732315352	7.75795311841021	5.61141303845023	6.25414271189509	7.29128241917787	3.47360596682405	5.47543623757513	5.33681894254764	2.16407879253578	6.92953901963531	2.45895382911717	4.85542665741399
TCGA.D8.A3Z6.01A.11R.A239.07	3.95347512024681	2.38188949621936	2.82179138926117	7.83976706901927	4.14537103582153	3.81612822616994	4.94043183060351	3.27216113175344	3.76794066108213	4.85232850121978	1.63201530884651	7.21897680574899	1.4956035246672	2.20295050348344
TCGA.E2.A14U.01A.11R.A22K.07	4.10010316017044	1.69749622456418	2.54785560789806	7.03427560361167	4.91005095764878	4.59342668238554	5.92822272799665	3.09318955125438	4.407235548052	5.31006377150754	1.32944291377282	6.05032695244912	1.85365739973829	2.65489375747332
TCGA.E2.A2P5.01A.11R.A19W.07	4.39092661618877	1.3157005295136	2.50169468028965	7.0354113033171	5.0273697662938	5.6689877435991	5.98296552936201	2.31476581159379	5.25165807204615	7.23289671022018	1.84230563573715	8.22671457878187	1.93412376699878	3.72785512349724
TCGA.E2.A2P6.01A.11R.A19W.07	4.13487952408758	2.42614475064454	2.35357556371261	7.73336925917401	4.58328509547912	4.72656442233945	5.13195624058744	3.77095180830529	3.90380664038054	5.13904785606729	1.15283626259746	9.4877517025529	0.889421847695164	2.4727476930995
TCGA.E9.A3X8.01A.31R.A22U.07	5.93817850315066	5.26758074791023	4.23514761645133	7.28536847947068	6.03061694547297	7.36231663901946	8.76922206457628	3.02882312090655	7.88674474013113	5.21810305024355	2.49244591579688	8.97207543188874	2.92897744613287	6.23443617402204
TCGA.A2.A0CK.01A.11R.A22K.07	5.20373102965496	3.04013849170555	4.84351557987146	7.82824283176361	5.77177817762718	6.42575971332259	7.0019214211098	3.82211158287217	5.90733215955199	4.98985654243086	1.8517593285631	6.75403511408237	1.75378776798704	4.7032391580091
TCGA.A2.A0CR.01A.11R.A22K.07	7.83326153020963	8.38195387603999	6.20413674237533	8.91842653833796	7.9256356519766	9.36179919386169	10.1162391587929	5.12018465527831	9.11954372900652	7.81676288362449	4.52015058196128	8.50574076893637	4.37448464698926	7.62342575314148
TCGA.AC.A3TN.01A.11R.A22K.07	3.97448149087238	1.14313544792239	2.87546778691848	6.96164412112003	3.55717325788553	4.68826680723059	5.44384411399298	3.66576811171182	4.68551174220504	4.89524929492623	2.01411410200611	7.88778650565867	1.33919991783894	3.26662165183926
TCGA.AC.A3YI.01A.21R.A239.07	5.25833602518032	3.66226681225838	5.49322426324316	8.31912533497739	5.33962064041748	4.93305135143337	6.40809889562846	5.70572280819813	5.62761093830677	5.26761444752368	2.34052335595001	9.05916086887322	1.76970331096489	4.51612233627201
TCGA.B6.A3ZX.01A.11R.A239.07	7.4795191063377	9.45100868258397	5.23675796501894	8.61059904239505	7.73360070112392	9.66424580348253	9.28640651539346	3.51405844036696	7.51739155161353	8.97206909352309	3.26519430505332	4.49634860243795	3.22307678191259	7.21420447785205
TCGA.BH.A0B9.01A.11R.A056.07	6.72477091387281	5.55227858660232	5.40407530337346	8.69203924306135	6.88983978124132	7.89174947875609	9.42608377428746	4.01925594971513	7.23145515290663	7.68133189398192	3.08020615925869	2.18876679298963	4.52182278437361	5.87700308357476
TCGA.A2.A0CY.01A.12R.A034.07	3.2532144558032	1.1464921228442	1.69648010520284	5.98835954243942	3.0550521200653	2.5525431369999	6.62423766268872	2.51124694156526	2.6739079061247	6.61504398069811	1.06979724232521	3.06968265863355	3.68791278772244	2.02481609649754
TCGA.AC.A2FM.01A.11R.A19W.07	3.92454219989158	1.17130802153804	3.85118459665598	7.81782894654295	3.87601892319084	4.48853006963444	4.71139644215161	3.02046913328193	3.72760834401337	4.31402214374672	1.64743062423929	7.70327855169246	1.35494763124552	3.2760350484916
TCGA.AC.A3W5.01A.11R.A22K.07	6.34925018299343	5.10584839212971	4.84277384270727	9.70320246205165	6.33436698503031	7.31836783330346	7.93309169634807	4.5309057909879	6.79241664883604	7.92580839118811	2.93648580128576	8.14401234002675	2.93439306353447	5.59411854324266
TCGA.AR.A2LJ.01A.12R.A19W.07	6.01012768252598	4.18727315484983	6.00527925279386	10.5304613907545	5.87451584523239	7.15120172652345	7.41966602892735	4.52211362720544	6.44433782502247	6.46132718888168	2.26092659740811	7.87179388480962	2.72097222596186	5.36840867795518
TCGA.BH.A0B6.01A.11R.A19W.07	8.09327670842999	7.52785488456297	6.79267845429101	9.59967210418227	8.14826377307052	8.99289397052756	10.0553968534091	4.1513424156985	9.04589996803807	7.95918533260575	6.18180393202034	7.39794250318424	5.69288544432205	7.65923314893379
[truncated: 8,496 more rows]
