# Supplementary material for: Gene expression markers of Tumor Infiltrating Leukocytes
Source: J Immunother Cancer. 2017 Feb 21;5:18. doi: 10.1186/s40425-017-0215-8 (PMC5319024; doi:10.1186/s40425-017-0215-8)
Supplement: Supplementary file 5 — All code and data. (ZIP 493984 kb) [file 40425_2017_215_MOESM5_ESM.zip]

Archive with 8 entries (8 files):
-  add5/application to TCGA.zip
-  add5/Chen 2016 analysis.zip
-  add5/code to implement Danaher 2016 cell scoring method.r
-  add5/Flow vs nanostring analysis.zip
-  add5/gene selection in TCGA.zip
-  add5/IHC vs nanostring analysis.zip
-  add5/reproducibility analysis.zip
-  add5/Toy example.zip
