# Supplementary material for: Gene expression markers of Tumor Infiltrating Leukocytes
Source: J Immunother Cancer. 2017 Feb 21;5:18. doi: 10.1186/s40425-017-0215-8 (PMC5319024; doi:10.1186/s40425-017-0215-8)
Supplement: Supplementary file 5 — All code and data. (ZIP 493984 kb) [file 40425_2017_215_MOESM5_ESM.zip › add5/code to implement Danaher 2016 cell scoring method.r]

# pairwise dist btw two genes (analogous to correlation, but looking for a slopt between them of 1.)
celltypegene.pairwise.dist = function(x1,x2)
{
  sharedvar = mean(c(var(x1),var(x2)))
  return(sum((x1-mean(x1))*(x2-mean(x2)))/((length(x1)-1)*sharedvar))
}

# use above fn to get a distance matrix amongst genes:
# (cdata is a matrix of log2 expression values of candidate marker genes for a cell type:)
celltypegene.dist = function(cdata)
{
  # get the number of candidate markers:
  p = dim(cdata)[2]
  # calculate a distance matrix:
  if(p>1)
  {
    dist = matrix(1,p,p)
    dimnames(dist)[[1]]=dimnames(dist)[[2]]=dimnames(cdata)[[2]]
    for(i in 2:p)
    {
      for(j in 1:(i-1))
      {
        dist[i,j]=dist[j,i]=celltypegene.pairwise.dist(cdata[,i],cdata[,j])
      }
    }
  }
  #if(p==1){dist = matrix(0,1,1)}
  return(dist)
}  

# function to select genes for cell type scoring
# cdata is a matrix of log2 expression values of candidate marker genes for a cell type
# lowcor is a threshold for low pairwise concordance
celltype.selectgenes = function(cdata,lowcor)
{
  # look for genes with low correlations:
  p = dim(cdata)[2]
  p0=p
  total.low = 1000; iter=0
  genedist = celltypegene.dist(cdata)
  # iterations to remove genes with low cor with the rest:
  while(((total.low>0)&(iter<p+1))&(dim(cdata)[2]>2))
  {
    nlow = c()
    for(j in 1:dim(cdata)[2])
    {
      nlow[j] = sum(genedist[j,]<lowcor,na.rm=T)
    }
    to.remove = (1:dim(genedist)[1])[(nlow == max(nlow))&(nlow>0)]
    # only remove the one with the lowest total cor:
    if(length(to.remove)>1){to.remove = (to.remove)[rowSums(genedist[to.remove,,drop=FALSE],na.r=T)==min(rowSums(genedist[to.remove,,drop=FALSE],na.rm=T))]}
    if(length(to.remove)>0)
    {
      cdata = cdata[,-to.remove,drop=FALSE]
    }
    if(dim(cdata)[2]>1){genedist = celltypegene.dist(cdata)}
    if(dim(cdata)[2]==1){genedist = matrix(-Inf,1,1)}
    total.low = sum(genedist<lowcor)
    iter = iter+1
  }

  return(dimnames(cdata)[[2]])  
}

# function to measure concordance amongst cell type genes:
# cdata is a matrix of log2 expression values of candidate marker genes for a single cell type
score.celltype.gene.concordance = function(cdata)
{
  p = dim(cdata)[2]
  stat = (t(rep(sqrt(1/p),p)) %*% cov(cdata) %*% (rep(sqrt(1/p),p)))[1,1] / sum(diag(cov(cdata))) 
  return(stat)
}

## function to test whether selected cell type genes behave better than random:
# data is the whole gene expression matrix, including the candidate marker genes and all other genes assayed
# genesselected is a vector of the names of the genes selected to be marker genes
# p0 is the number of candidate marker genes from which genesselected was selected
# B is the number of bootstrap iterations
test.cell.type.genes = function(data,genesselected,p0,B=1000)
{
  cdata = data[,intersect(dimnames(data)[[2]],genesselected)]
  p = length(genesselected)
  # get the stat:
  stat = score.celltype.gene.concordance(cdata)
  # get the permuted data stats:
  bstats = c()
  for(b in 1:B)
  {
    # select p0 genes (the number of original candidates:
    tdata = data[,sample(1:dim(data)[2],p0),drop=FALSE]
    # and take the p genes with the best concordance:
    tdist = celltypegene.dist(tdata)
    best = order(rowMeans(tdist,na.rm=T),decreasing=T)[1:p]
    tdata = tdata[,best]
    # measure their concordance:
    bstats[b] = score.celltype.gene.concordance(tdata)
  }
  return(mean(bstats>stat))
}
